# Supplementary material for: In vivo Firre and Dxz4 deletion elucidates roles for autosomal gene regulation
Source: eLife. 2019 Nov 18;8:e47214. doi: 10.7554/eLife.47214 (PMC6860989; doi:10.7554/eLife.47214)
Supplement: Supplementary file 1. — (A) Log2FC (lfcMLE) and adjusted p-values (padj) from DEseq2 differential expression analysis, computed by comparing female WT placentas of the forward cross (n = 8) with each of the deletion strains (deletion on Xa, n = 3–4) and female WT placentas of the reverse cross (n = 9) with each of the deletion strains (deletion on Xi, n = 3–4). (B) Log2FC (lfcMLE) and adjusted p-values (padj) from DEseq2 differential expression analysis, computed by comparing male WT placentas of the forward cross (n = 9) with each of the KO strains (n = 3). (C) Methylation levels as measured by reduced representation bisulfite sequencing (RRBS) for WT placenta and DKO deletion on Xa or Xi. (D) Imprinted ratios of X-linked placenta genes for WT and each of the deletion strains (deletions on Xa or Xi, 0.5 = 100% maternal, −0.5 = 100% paternal). The allelic ratios for each replicate per genotype was combined by using the median. (E) Imprinted ratios of X-linked visceral yolk sac genes for WT and DKO (deletions on Xa or Xi, 0.5 = 100% maternal, −0.5 = 100% paternal). The allelic ratios for each replicate per genotype was combined by using the median. (F) Differentially expressed genes (DEseq2 differential expression analysis) in all tissues (bodymap) of DKO female and liver and spleen of SKO female. (G-H) Log2FC of megadomain, superloop and Firre locus dependent gene sets in the liver and spleen. (I) Top enriched gene sets identified in the DKO and Firre SKO spleen. (J) Information of every analyzed sample in this study. [file elife-47214-supp1.xlsx]

## Sheet: A Placenta female log2FC & padj
chr	name	strand	start	end	Pl_∆Firre-Xi_lfcMLE	Pl_∆Firre-Xi_padj	Pl_∆Firre-Xa_lfcMLE	Pl_∆Firre-Xa_padj	Pl_∆Dxz4-Xi_lfcMLE	Pl_∆Dxz4-Xi_padj	Pl_∆Dxz4-Xa_lfcMLE	Pl_∆Dxz4-Xa_padj	Pl_∆DKO-Xi_lfcMLE	Pl_∆DKO-Xi_padj	Pl_∆DKO-Xa_lfcMLE	Pl_∆DKO-Xa_padj
chr1	Mrpl15	-	4773197	4785749	-0.0873102	0.731154	0.035969	0.902779	0.037249	0.949622	-0.0744111	0.971721	0.123924	0.513823	-0.0102045	0.979844
chr1	Lypla1	+	4807559	4846739	-0.197237	0.275097	-0.254749	0.0642613	0.0106662	0.984754	0.000959723	0.999353	0.0901448	0.65818	0.0622196	0.862758
chr1	Atp6v1h	+	5082977	5163213	-0.120364	0.518996	0.231502	0.013961	-0.199822	0.548765	-0.111141	0.967728	0.0152058	0.984956	-0.0589417	0.855996
chr1	Rb1cc1	+	6214661	6276374	-0.111678	0.344588	-0.0391552	0.902779	-0.0568248	0.817236	0.0772076	0.969924	0.0117553	0.974212	0.0347377	0.911835
chr1	Vcpip1	-	9718621	9748382	-0.0905261	0.241623	-0.0500221	0.784049	-0.0697821	0.631053	0.0482817	0.975751	0.0225247	0.973503	0.108275	0.57912
chr1	Sgk3	+	9798129	9902570	0.225787	0.289489	-0.120519	0.715881	-0.00248614	0.997294	-0.0681728	0.977322	-0.294572	0.0609715	-0.10352	0.854321
chr1	Cops5	-	10024599	10038159	-0.212842	0.139319	0.0232209	0.902779	-0.0440499	0.91495	-0.043773	0.975751	0.129556	0.297366	0.0169114	0.957475
chr1	Arfgef1	-	10137506	10232670	-0.0525016	0.675646	-0.0163419	0.91175	-0.151645	0.455724	-0.033062	0.975751	0.0254423	0.973503	0.0250426	0.931892
chr1	Prex2	+	10993271	11303683	-0.260109	0.543358	0.305656	0.116227	-0.446831	0.534304	-0.0913169	0.975751	-0.126037	0.858239	-0.00976281	0.98755
chr1	Ncoa2	-	13139104	13374083	0.0923681	0.559992	-0.193565	0.149515	0.0247231	0.955489	0.164171	0.951369	-0.00566273	0.989453	0.0897884	0.759663
chr1	Tram1	-	13564692	13589910	-0.084427	0.640799	-0.0869684	0.361031	-0.1594	0.569182	-0.00194966	0.998278	-0.152381	0.190925	-0.109819	0.555319
chr1	Rpl7	-	16101294	16104433	-0.15841	0.153296	0.100311	0.145984	-0.0397224	0.905455	-0.043664	0.969924	0.129064	0.264542	-0.00806206	0.982642
chr1	Rdh10	+	16105881	16132550	-0.0336768	0.908502	-0.169772	0.302014	0.124444	0.740848	0.109365	0.969924	0.135865	0.41917	0.0828845	0.804041
chr1	Tceb1	-	16641724	16657119	-0.37598	0.00770245	-0.0573638	0.791531	-0.143236	0.651872	-0.09478	0.967728	0.155255	0.280524	0.0298213	0.934779
chr1	Mcm3	-	20803013	20820213	-0.180822	0.454852	-0.00551261	0.989362	-0.0382259	0.954915	0.118667	0.967728	0.231027	0.149136	0.259337	0.367716
chr1	Smap1	-	23844824	23922450	-0.103337	0.305387	-0.192673	0.00383319	0.0432278	0.851532	-0.00303364	0.997977	-0.0487058	0.752712	-0.0831924	0.678491
chr1	Fam135a	-	24010757	24100460	-0.160848	0.243699	-0.0515283	0.882646	-0.0119169	0.978127	0.0073355	0.997059	0.102155	0.470597	0.198888	0.413852
chr1	Lmbrd1	+	24678041	24766301	0.0586213	0.734427	-0.167132	0.392732	0.0071807	0.988975	-0.0607151	0.975751	-0.00193881	0.993047	-0.00529258	0.992783
chr1	Phf3	-	30802341	30873925	-0.0126488	0.912837	-0.0610958	0.589771	-0.0252329	0.905433	0.199932	0.346007	-0.0441435	0.673628	0.088965	0.576488
chr1	Zfp451	-	33761540	33815456	-0.0489212	0.787773	-0.0758169	0.547054	-0.0429688	0.913333	0.0393125	0.975751	-0.0460069	0.905552	0.0347202	0.898033
chr1	Dst	+	33908212	34308662	0.293888	0.414173	0.209714	0.373557	-0.133859	0.861393	0.156461	0.967728	-0.320933	0.188604	-0.159047	0.69771
chr1	Imp4	+	34439828	34445747	-0.0113973	0.963353	-0.0209089	0.945278	-0.109525	0.750797	0.0269645	0.987105	0.195169	0.125837	0.249769	0.358165
chr1	Fam168b	-	34813217	34843050	-0.0218993	0.872884	0.00710036	0.958628	-0.0766483	0.648333	-0.0190231	0.987105	0.0459659	0.833091	0.0710377	0.72226
chr1	Hs6st1	+	36068399	36106446	0.187294	0.224797	-0.155489	0.213041	0.138317	0.631053	-0.074113	0.969924	-0.0100241	0.989453	0.0761785	0.754858
chr1	Uggt1	-	36140027	36244302	-0.0539744	0.937753	0.191982	0.467021	-0.588882	0.48207	-0.0393997	0.987105	-0.447524	0.134707	-0.218545	0.569517
chr1	Kansl3	-	36335729	36369193	0.148074	0.11296	0.0455234	0.763014	0.0733914	0.731694	-0.0267265	0.977406	0.0165707	0.974212	-0.0232868	0.923833
chr1	Lman2l	-	36422062	36445272	0.022792	0.947574	-0.0583497	0.760072	-0.201374	0.58489	-0.157534	0.962272	-0.0664525	0.907318	-0.0862144	0.715264
chr1	Sema4c	-	36548638	36558381	-0.0527862	0.931836	0.295968	0.165773	-0.399124	0.554315	-0.111779	0.973047	-0.196973	0.601664	-0.253807	0.50109
chr1	Actr1b	-	36699199	36710017	-0.0251375	0.895022	0.115798	0.158253	-0.105683	0.636598	-0.0907887	0.967728	-0.0177102	0.974212	0.0979221	0.593505
chr1	Tmem131	-	36792188	36939874	0.0264438	0.917209	-0.0195998	0.945899	-0.0209656	0.964594	0.236298	0.677281	-0.0945473	0.590011	0.0890947	0.770359
chr1	Inpp4a	+	37299837	37410740	0.0836367	0.541888	0.0264589	0.902779	0.171023	0.538104	0.177746	0.802703	-0.0237114	0.974212	0.0296113	0.91758
chr1	Coa5	-	37417084	37430103	-0.240098	0.00140159	-0.0806793	0.612335	-0.170575	0.371722	0.0124045	0.994834	0.0434877	0.858858	0.160538	0.435124
chr1	Unc50	+	37430138	37439124	-0.0343394	0.821728	0.0241375	0.902779	-0.106757	0.606889	-0.11541	0.967726	-0.0501492	0.773464	-0.0616211	0.833114
chr1	Mgat4a	-	37439339	37541047	-0.212095	0.903775	0.51639	0.534102	-1.5578	0.525638	-0.548681	0.967728	-1.07088	0.227074	-1.03093	0.413396
chr1	Mitd1	-	37878887	37890442	-0.0547321	0.795242	-0.0764765	0.640507	0.0578724	0.870856	0.100723	0.967728	-0.0754274	0.707279	-0.101522	0.67265
chr1	Mrpl30	+	37890470	37898338	-0.115203	0.360851	0.0458293	0.814368	-0.0241751	0.949622	-0.0717067	0.967728	0.00350959	0.989453	-0.0808753	0.689051
chr1	Txndc9	-	37983866	37997725	-0.101325	0.247223	0.0711047	0.42578	-0.0461295	0.812594	-0.0510045	0.971721	-0.0567293	0.722575	-0.0106892	0.974979
chr1	Eif5b	+	37998009	38055579	-0.0668516	0.781925	-0.216076	0.198917	0.175966	0.569182	0.193823	0.958984	-0.0845668	0.664166	-0.0525849	0.898173
chr1	Pdcl3	+	38987813	38997236	-0.124495	0.325068	0.0350109	0.738258	-0.0714116	0.763694	-0.0596816	0.967728	0.0176659	0.974212	-0.0208528	0.942359
chr1	Map4k4	+	39900911	40026310	0.122777	0.141569	0.00228733	0.991933	-0.00168747	0.995289	0.0964543	0.838596	-0.0377404	0.769081	0.0171463	0.919171
chr1	Tgfbrap1	-	43047264	43098637	0.107982	0.410302	-0.0835458	0.505962	0.112399	0.631053	0.0392529	0.975751	0.0307046	0.973503	0.0672431	0.778899
chr1	Fhl2	-	43123070	43198299	0.0128653	0.957992	0.0815816	0.636698	-0.0480972	0.907617	-0.00320306	0.998278	-0.137203	0.325356	0.0504864	0.897395
chr1	Uxs1	-	43747849	43827819	-0.221718	0.698222	0.213635	0.439658	-0.516911	0.538982	-0.162376	0.969924	-0.398092	0.244433	-0.38842	0.358165
chr1	Tpp2	+	43933864	44003000	-0.0837392	0.436091	-0.0580389	0.774958	-0.0808486	0.657471	0.137499	0.959994	0.00535091	0.989453	0.106565	0.626249
chr1	Tex30	-	44086612	44102495	0.0229496	0.935085	-0.136053	0.338403	-0.0448681	0.927063	-0.0539711	0.975751	0.0577996	0.91189	-0.0162932	0.972517
chr1	Col3a1	+	45311537	45349706	0.0766369	0.907145	0.0445264	0.955151	0.66373	0.384778	0.474319	0.967728	0.0600676	0.974212	0.781714	0.351238
chr1	Col5a2	-	45374330	45503282	-0.042305	0.943123	-0.0845183	0.902779	0.503491	0.460199	0.296955	0.967728	0.0534809	0.974212	0.594915	0.152436
chr1	Wdr75	+	45795152	45823638	-0.317831	0.0517434	0.0212979	0.944388	-0.173972	0.645265	-0.0093945	0.997059	0.211056	0.138006	0.227804	0.37763
chr1	Slc40a1	-	45908069	45926536	0.108708	0.726085	-0.308962	0.0665813	0.155735	0.74942	-0.00877603	0.997059	0.1054	0.7398	-0.0522498	0.915037
chr1	Slc39a10	-	46807543	46925773	0.000183904	0.999343	-0.209917	0.208034	-0.101246	0.680814	0.0560619	0.975751	0.0569677	0.777017	0.0993543	0.762447
chr1	Nabp1	-	51465805	51478414	0.00154035	0.996941	-0.0105881	0.955151	-0.199405	0.538104	0.0242906	0.987105	-0.165746	0.198489	-0.0361903	0.903795
chr1	Myo1b	-	51749757	51915978	0.122951	0.260684	0.045922	0.740013	0.0451942	0.870549	0.106426	0.951369	-0.0912876	0.393432	-0.0254492	0.933536
chr1	Stat1	+	52119437	52161865	0.074982	0.579944	-0.0456573	0.81005	0.0723484	0.804163	0.176011	0.731541	-0.100021	0.439515	-0.0404294	0.894163
chr1	Gls	-	52163448	52233719	-0.275754	0.237555	-0.117574	0.546708	-0.113348	0.829059	0.0329411	0.987105	0.102552	0.729489	0.211375	0.43917
chr1	Nab1	-	52455848	52500448	-0.0744945	0.629043	-0.0739056	0.463135	-0.109237	0.57286	-0.0156082	0.98756	0.0804114	0.489273	0.0590272	0.781196
chr1	Asnsd1	-	53344616	53352752	-0.102165	0.511344	0.112119	0.246208	-0.0687079	0.800398	-0.0182364	0.987105	0.02223	0.974212	-0.040896	0.899359
chr1	Stk17b	-	53755511	53785215	0.125922	0.460152	-0.161541	0.331005	0.0484957	0.899392	0.062178	0.975751	0.0338374	0.973503	0.0706947	0.848076
chr1	Gtf3c3	-	54395876	54439026	-0.0944289	0.520708	0.0151825	0.955151	-0.226275	0.45168	0.00511184	0.997059	0.0813515	0.663372	0.0874224	0.691065
chr1	Sf3b1	-	54985168	55027493	-0.0670941	0.4725	0.0556343	0.654097	-0.0606371	0.718327	0.0396528	0.975751	-0.0809314	0.242112	0.0158717	0.944173
chr1	Hspd1	-	55077833	55088217	-0.144639	0.435109	0.0336403	0.902779	-0.124331	0.718272	0.0604342	0.975751	0.197563	0.117552	0.248835	0.339941
chr1	Hspe1	+	55088147	55091317	-0.336054	0.0685333	-0.0534827	0.902779	-0.141371	0.729547	-0.0214377	0.991109	0.228175	0.120212	0.153533	0.614492
chr1	Mob4	+	55131244	55154899	-0.123179	0.325068	-0.0805962	0.44715	0.00636126	0.987015	-0.0292641	0.977406	0.00370032	0.989453	-0.00584339	0.98755
chr1	Bzw1	+	58393135	58407354	-0.277073	0.00373959	-0.0096604	0.955151	-0.219965	0.371722	-0.0812943	0.967728	0.123984	0.229524	0.0575603	0.815708
chr1	Clk1	-	58411987	58424088	0.0427327	0.893773	0.0865887	0.673312	0.00626037	0.990906	0.0360567	0.977406	-0.184273	0.235591	-0.0226885	0.943184
chr1	Orc2	-	58462770	58505109	-0.118082	0.495389	0.0171702	0.95148	-0.0156203	0.974685	-0.00432906	0.997977	0.220419	0.0635658	0.0883987	0.697158
chr1	Trak2	-	58900448	58973482	-0.0346279	0.908235	0.102762	0.428936	-0.271591	0.482461	0.0730701	0.969924	-0.0253159	0.974212	0.0806606	0.728954
chr1	Als2	-	59162755	59237231	0.0104949	0.943584	-0.0427695	0.839519	-0.0433049	0.860697	0.0943161	0.967728	0.106965	0.174201	0.0352304	0.884896
chr1	Fzd7	+	59482146	59486955	0.45119	0.0287174	-0.105864	0.545498	0.376673	0.501929	-0.0790769	0.969924	-0.0494242	0.974212	-0.135781	0.648317
chr1	Sumo1	-	59639433	59670834	0.0467027	0.819961	0.187365	0.0750215	-0.00347018	0.993618	-0.0540645	0.975751	-0.0732195	0.70477	-0.125647	0.676433
chr1	Nop58	+	59684950	59711510	-0.227883	0.237555	0.0797965	0.70691	0.0191471	0.974523	0.0810433	0.969924	0.225738	0.122077	0.132432	0.642462
chr1	Bmpr2	+	59764269	59878081	-0.140755	0.782879	0.00805968	0.990403	-0.360221	0.576601	-0.178108	0.967728	-0.414262	0.108878	-0.199632	0.62185
chr1	Nbeal1	+	60178624	60338328	-0.0902226	0.660333	-0.228815	0.184806	-0.0725241	0.847567	-0.0370214	0.987105	0.0927316	0.6096	0.112688	0.736723
chr1	Abi2	+	60408997	60481945	0.0591762	0.806065	-0.34927	0.0501243	0.142931	0.637091	0.0718168	0.975751	0.0518282	0.937493	-0.0428201	0.935647
chr1	Raph1	-	60471729	60567074	-0.0423312	0.82536	-0.0783328	0.455302	-0.0738487	0.775064	0.0911178	0.967728	-0.0365782	0.940121	0.0449618	0.844394
chr1	Ino80d	-	63047800	63114267	-0.0420102	0.872884	-0.134841	0.109887	0.184054	0.544387	0.103831	0.967728	0.0392539	0.973503	0.0644378	0.791011
chr1	Ndufs1	-	63143591	63176822	-0.20756	0.161391	0.012259	0.955151	-0.172316	0.554315	0.00653313	0.997059	0.126358	0.315858	0.141192	0.47056
chr1	Eef1b2	+	63176830	63180486	-0.0503041	0.741954	0.128104	0.201797	-0.113573	0.603684	-0.18624	0.694177	0.00810383	0.989453	-0.123257	0.615304
chr1	Creb1	+	64532314	64604548	-0.169787	0.279612	-0.0921177	0.392732	0.00958526	0.982895	0.100244	0.967728	0.0569983	0.827435	0.164571	0.367258
chr1	Fzd5	-	64730557	64737750	0.0459291	0.905493	-0.186892	0.188233	0.279458	0.54425	0.214894	0.913099	0.205816	0.334988	0.3391	0.137977
chr1	Idh1	-	65158615	65186479	-0.264114	0.23127	0.250247	0.119321	-0.183389	0.644218	-0.0870217	0.975751	0.0638711	0.937493	0.0180438	0.972255
chr1	Pikfyve	+	65186637	65278696	-0.0764052	0.829211	0.0738124	0.80023	-0.222805	0.603684	0.0489757	0.977322	-0.137133	0.584399	-0.0131447	0.978119
chr1	Acadl	-	66830838	66863309	-0.00464519	0.987299	-0.113683	0.378421	0.180116	0.538104	0.0381434	0.975751	0.0669047	0.764535	-0.0440591	0.878676
chr1	Atic	+	71557155	71579403	-0.199788	0.0379518	0.0763967	0.668738	-0.0944407	0.679964	-0.00302994	0.998278	0.186279	0.0152587	0.200185	0.394014
chr1	Fn1	-	71585472	71653234	0.123511	0.915705	0.256156	0.76787	-0.787232	0.576601	-0.127902	0.987105	-0.828875	0.147604	-0.618783	0.51356
chr1	Smarcal1	+	72536690	72636790	0.174476	0.245424	-0.0337396	0.890112	0.0896783	0.760686	0.0969258	0.967728	-0.147354	0.276244	-0.127559	0.574582
chr1	Igfbp2	+	72824479	72852474	0.55212	1.0315e-05	-0.129358	0.520898	0.349813	0.383158	-0.145055	0.967728	-0.0718424	0.944439	-0.402738	0.124103
chr1	Tns1	-	73910230	74124529	0.306006	0.0355261	-0.072898	0.445341	0.0405053	0.933813	0.00251611	0.998278	-0.143552	0.361075	-0.0842588	0.67643
chr1	Cxcr2	+	74153993	74161246	0.0280442	0.894584	-0.130637	0.367449	-0.0374234	0.929326	-0.0241243	0.987105	-0.0953458	0.564142	-0.0480937	0.92104
chr1	Arpc2	+	74236504	74268213	-0.080062	0.623777	0.0835337	0.448039	-0.082362	0.750797	-0.00907741	0.99557	-0.0708978	0.600275	-0.110258	0.556742
chr1	Aamp	-	74279839	74284738	0.13273	0.310821	0.11032	0.259742	0.0202358	0.960277	-0.119168	0.941211	-0.0165975	0.974212	-0.169732	0.357095
chr1	Tmbim1	-	74288246	74304336	0.198819	0.033737	-0.159647	0.158253	0.0618979	0.812594	-0.0020125	0.998278	-0.0358405	0.943887	-0.0770709	0.80255
chr1	Ctdsp1	+	74391608	74397285	0.0491336	0.797529	-0.113443	0.340765	0.0576249	0.858239	-0.0333012	0.97931	0.0618445	0.836564	0.0789102	0.72226
chr1	Usp37	-	74435509	74544286	-0.0862855	0.558415	-0.0806476	0.598698	-0.0425909	0.899013	0.151056	0.941211	0.0237893	0.974212	0.0862231	0.716589
chr1	Cnot9	+	74506039	74530842	-0.082373	0.570442	-0.0293534	0.86874	-0.00162323	0.996896	0.062052	0.967728	0.060819	0.765341	0.0835828	0.623636
chr1	Rnf25	-	74593747	74601397	-0.030629	0.83726	-0.0238701	0.902779	0.0444223	0.858122	-0.0235894	0.983606	-0.109334	0.386192	-0.148743	0.417351
chr1	Cnppd1	-	75135214	75142733	0.206316	0.099213	-0.0586416	0.713321	0.0861481	0.763694	-0.0788004	0.967728	-0.137371	0.215888	-0.235574	0.139457
chr1	Fam134a	+	75142785	75147909	0.0381195	0.735754	-0.0797961	0.257881	-0.0463578	0.784637	-0.0272123	0.975751	0.0163182	0.974212	-0.0440688	0.791624
chr1	Stk16	+	75210828	75215606	-0.0242634	0.919205	0.0333347	0.882646	-0.0471009	0.90409	-0.00275772	0.998278	-0.00166789	0.993453	-0.0589961	0.793923
chr1	Tuba4a	-	75214971	75219860	-0.166042	0.621883	-0.308857	0.167502	-0.0224023	0.979907	-0.111619	0.974982	0.323886	0.104218	0.156804	0.740291
chr1	Dnpep	-	75308564	75317654	0.225556	0.399433	0.108052	0.512896	-0.026569	0.971323	-0.0791339	0.969924	-0.0526772	0.973503	-0.112801	0.687869
chr1	Gmppa	+	75435910	75443176	0.148672	0.78166	0.145188	0.614958	-0.216402	0.782563	-0.110356	0.973047	-0.275312	0.432444	-0.299475	0.415546
chr1	Chpf	-	75474568	75479471	0.588314	0.164693	0.219544	0.460438	-0.0464009	0.971707	-0.0456788	0.987105	-0.0931312	0.974212	-0.233211	0.697766
chr1	Obsl1	-	75485824	75506658	0.322748	0.207258	0.120273	0.487068	-0.0188155	0.981109	-0.110924	0.967728	-0.159802	0.569297	-0.127164	0.67643
chr1	Stk11ip	+	75521528	75537335	0.0369819	0.904647	0.054939	0.902779	-0.127168	0.741251	-0.082902	0.975751	-0.246121	0.127037	-0.0925617	0.803994
chr1	Farsb	-	78417957	78488897	-0.234763	0.024611	0.0253847	0.902779	-0.235751	0.384778	-0.0530139	0.973047	0.112364	0.25393	0.0328528	0.914657
chr1	Acsl3	+	78657824	78707743	0.145936	0.183179	-0.110713	0.459242	0.108738	0.631169	0.0243987	0.987105	0.021982	0.974212	-0.147194	0.564325
chr1	Ap1s3	-	79606875	79672020	0.0370242	0.902942	-0.334631	0.047891	0.174309	0.630964	-0.0673469	0.975751	0.0714993	0.843287	-0.00324308	0.996153
chr1	Wdfy1	-	79702261	79776047	0.214156	0.253884	0.136528	0.759358	-0.0245419	0.972536	-0.23899	0.967728	-0.134637	0.450861	-0.24024	0.597272
chr1	Serpine2	-	79794316	79858665	0.05496	0.759749	-0.0780166	0.415247	-0.0948554	0.716966	-0.00824558	0.994834	-0.106943	0.340196	-0.161879	0.377482
chr1	Cul3	-	80264922	80340690	-0.211156	0.142747	-0.114127	0.389702	-0.0705466	0.820511	-0.000578366	0.999353	0.0711885	0.737602	0.0974973	0.690141
chr1	Mff	+	82724889	82752390	-0.131792	0.484341	0.0880764	0.542892	-0.133417	0.665824	-0.0822475	0.969924	0.00307201	0.993047	-0.094574	0.721683
chr1	Agfg1	+	82839459	82901001	-0.0887858	0.394496	-0.171707	0.0828081	-0.0601925	0.718321	-0.039297	0.975751	-0.0937744	0.253992	0.00172685	0.996546
chr1	Trip12	-	84721188	84850008	0.011521	0.946001	0.0598955	0.60527	-0.134023	0.504579	0.0906046	0.967728	-0.034267	0.908967	0.0455973	0.80736
chr1	Cab39	+	85793407	85851577	-0.00433958	0.979286	-0.0622377	0.678849	0.0365148	0.852623	0.0511262	0.975751	-0.0189216	0.974212	-0.004373	0.990912
chr1	Itm2c	+	85894285	85908698	0.0613172	0.923982	0.0816837	0.784048	-0.334639	0.624371	-0.105014	0.969924	-0.285361	0.373763	-0.229173	0.426258
chr1	Psmd1	+	86064618	86139295	-0.261584	0.0976913	-0.0534445	0.901556	-0.186319	0.57286	0.011815	0.99557	0.170937	0.172142	0.201278	0.434981
chr1	B3gnt7	+	86303220	86307305	0.134991	0.577337	-0.130192	0.282968	0.202583	0.600142	0.0321288	0.977406	0.0536518	0.937493	0.0148856	0.961181
chr1	Ncl	-	86344718	86359455	-0.324981	0.180784	-0.100973	0.740477	-0.053561	0.944791	0.0495287	0.977406	0.290036	0.0948506	0.202264	0.553369
chr1	Ptma	+	86526735	86530698	-0.140199	0.133147	-0.139453	0.263447	0.128672	0.514186	0.0274812	0.98493	0.15634	0.0358447	0.0674188	0.786593
chr1	Eif4e2	+	87213900	87240488	-0.0142944	0.909838	-0.0381623	0.664147	-0.0863614	0.576601	0.0478105	0.967728	-0.012894	0.974212	0.073627	0.594221
chr1	Gigyf2	+	87326980	87450810	0.0386202	0.817161	-0.0359568	0.87607	-0.0393462	0.894257	0.180697	0.705288	-0.0418399	0.850161	-0.0186479	0.945971
chr1	Atg16l1	+	87756005	87792428	-0.0674894	0.703897	0.148426	0.0716918	-0.0338386	0.93059	0.0719894	0.967728	-0.0444655	0.916353	-0.128917	0.488534
chr1	Dgkd	+	87853272	87945177	-0.0213048	0.904647	0.0229238	0.902779	-0.0277195	0.942301	0.0977026	0.967728	0.0984937	0.41801	0.136467	0.487627
chr1	Usp40	-	87945118	88008578	-0.0264787	0.909194	0.105564	0.376852	0.00415214	0.992546	0.0851236	0.967728	0.0641562	0.743989	0.177616	0.4145
chr1	Hjurp	-	88258855	88277633	-0.0786688	0.782879	0.0368077	0.902779	-0.156916	0.751393	0.150997	0.967726	0.0749346	0.909647	0.0844598	0.80736
chr1	Arl4c	-	88698224	88702191	0.175148	0.74118	0.0501108	0.902779	-0.354064	0.610269	-0.283505	0.733954	-0.204925	0.622082	-0.309336	0.296176
chr1	Ackr3	+	90203979	90215724	0.0830946	0.566128	-0.161081	0.216188	0.0492309	0.870856	-0.0471337	0.975751	0.0998797	0.450861	-0.0812735	0.816027
chr1	Cops8	+	90603424	90613341	-0.117758	0.321458	-0.0382252	0.72425	-0.101489	0.644529	-0.0570998	0.967728	0.0515193	0.777017	-0.0467854	0.815708
chr1	Lrrfip1	+	90998427	91128944	-0.0189682	0.953845	0.103321	0.649442	-0.212575	0.560147	-0.0803444	0.974982	-0.219512	0.156929	-0.111607	0.729106
chr1	Ube2f	+	91249689	91286520	-0.207859	0.157257	0.0688792	0.61724	-0.148442	0.642873	0.00230206	0.998278	-0.0396695	0.951724	0.00867545	0.979234
chr1	Ilkap	-	91373864	91398842	0.0240138	0.87501	0.0902171	0.399151	0.037774	0.878251	-0.109628	0.967726	-0.128342	0.168579	-0.0384858	0.871817
chr1	Hdac4	-	91928778	92195670	-0.078939	0.949391	0.342521	0.596964	-0.757223	0.57286	-0.37988	0.967728	-0.589033	0.293814	-0.459591	0.605298
chr1	Ndufa10	-	92439707	92473758	-0.0653172	0.722275	-0.146077	0.18487	-0.030403	0.943166	0.0329825	0.977406	-0.069227	0.730203	0.0112392	0.971926
chr1	Gpc1	+	92831685	92860211	0.244796	0.709092	0.24412	0.489595	-0.286493	0.784126	-0.289831	0.967728	-0.479825	0.216989	-0.522355	0.29407
chr1	Ppp1r7	+	93343644	93367622	-0.141514	0.361053	-0.199199	0.176892	0.0262745	0.953703	0.0799966	0.973047	0.153783	0.18405	0.0382853	0.921391
chr1	Hdlbp	-	93405939	93478917	0.00034314	0.999343	0.13561	0.436577	-0.329679	0.538104	0.0265101	0.987105	-0.237313	0.249347	-0.0603903	0.852339
chr1	Sept2	+	93478967	93509733	-0.137837	0.0990315	0.0470957	0.781957	-0.0969777	0.561077	0.0135087	0.988955	-0.0419	0.789072	0.0337115	0.901685
chr1	Stk25	-	93620750	93654216	0.147025	0.22212	0.0891075	0.557715	0.081188	0.750797	-0.0646024	0.973047	-0.156269	0.107904	-0.185791	0.417351
chr1	Thap4	-	93705390	93754838	0.100045	0.414173	-0.0560007	0.672157	0.0986837	0.639869	0.016705	0.987105	0.00691397	0.989453	0.0123342	0.960132
chr1	Atg4b	+	93755032	93789529	0.129481	0.05439	-0.0270925	0.87634	0.0403934	0.82	0.00164042	0.998278	0.0454838	0.687302	-0.0348842	0.863427
chr1	Ing5	+	93803591	93822101	0.0824116	0.510685	0.0213978	0.902779	-0.0107167	0.975842	0.021324	0.987105	0.149625	0.109079	0.0784294	0.721683
chr1	Ppip5k2	-	97706042	97770406	-0.236296	0.28659	-0.0437091	0.902779	-0.0332278	0.959023	0.10094	0.967728	0.233625	0.154726	0.268453	0.243379
chr1	Pam	-	97821090	98095658	-0.120042	0.495228	-0.0263473	0.92095	-0.102544	0.747277	0.158172	0.967728	-0.137995	0.387626	-0.0222161	0.954018
chr1	Pign	-	105518420	105663726	-0.199439	0.343682	0.0201794	0.938075	-0.169112	0.650757	-0.0556148	0.975751	0.0879023	0.748418	0.0697818	0.788062
chr1	2310035C23Rik	+	105663840	105755131	-0.135151	0.477957	-0.114868	0.365369	-0.0593135	0.889131	0.0684866	0.971721	-0.0257442	0.974212	0.114818	0.62185
chr1	Zcchc2	+	105990405	106034077	0.0423291	0.900561	-0.111918	0.266628	0.0382316	0.9506	0.0613253	0.971721	-0.120956	0.634722	-0.0220725	0.942085
chr1	Kdsr	-	106720409	106759742	0.138803	0.339555	-0.1278	0.340108	0.0876448	0.82	0.0862668	0.967728	-0.0864619	0.636301	-0.0756803	0.815708
chr1	Vps4b	-	106770787	106796725	-0.0964874	0.484341	0.00305497	0.990111	-0.0756921	0.760612	0.0291298	0.975751	0.0481202	0.878802	0.0197299	0.935383
chr1	Tsn	-	118298516	118311132	-0.044363	0.758943	0.0882246	0.143834	-0.0541193	0.828276	-0.0402523	0.969924	0.0641599	0.734103	0.0970621	0.52846
chr1	Nifk	+	118321842	118333831	-0.139396	0.325068	0.0352907	0.864048	0.0047509	0.992304	0.00115101	0.998893	0.0957423	0.569582	0.0294887	0.916296
chr1	Clasp1	+	118389057	118609462	0.114914	0.274908	-0.0838275	0.432452	0.121081	0.545521	0.141748	0.889655	0.0541903	0.852848	0.0742671	0.704691
chr1	Inhbb	-	119415464	119422248	-0.0731214	0.983966	0.800579	0.52983	-3.07824	0.560403	-1.15098	0.967728	-2.03115	0.268274	-2.32908	0.376143
chr1	Ralb	-	119470304	119504782	-0.101313	0.897575	0.315342	0.227792	-0.512274	0.569183	-0.241738	0.967728	-0.427434	0.258688	-0.398046	0.382843
chr1	Tmem185b	+	119526153	119528983	-0.0674118	0.927642	0.237197	0.30508	-0.542304	0.535817	-0.241079	0.967726	-0.398969	0.243165	-0.341774	0.394014
chr1	Ptpn4	-	119652466	119837542	-0.207049	0.41131	-0.318708	0.0892733	-0.0330194	0.961154	0.0783225	0.975751	0.224326	0.197818	0.123715	0.750657
chr1	Tmem37	-	120067376	120074069	0.0997794	0.731247	0.016062	0.955151	-0.119891	0.79467	-0.134813	0.962272	-0.0741475	0.878367	-0.187909	0.384732
chr1	Dbi	-	120113279	120121096	-0.342991	0.139089	0.235942	0.0876206	-0.370631	0.462039	-0.117104	0.967728	-0.191214	0.320305	-0.295655	0.303584
chr1	Steap3	-	120226413	120271082	0.269218	0.197195	-0.208943	0.280304	0.345266	0.434453	-0.0952763	0.973047	-0.0140124	0.989453	-0.155572	0.649066
chr1	Ccdc93	+	121431066	121506460	-0.00854642	0.964392	0.0358417	0.902779	-0.106824	0.666281	0.0523942	0.975751	-0.0874078	0.512175	-0.0435853	0.865093
chr1	Actr3	-	125392904	125435727	-0.0993164	0.466945	0.0459104	0.60624	-0.185944	0.488662	-0.1306	0.802703	-0.0279456	0.974212	-0.0679264	0.816539
chr1	Slc35f5	+	125560410	125595823	0.0430394	0.864169	0.0340717	0.902779	-0.171188	0.571991	-0.0324825	0.97931	-0.0755061	0.746722	-0.0713267	0.840426
chr1	Mgat5	+	127204972	127488334	0.141174	0.629043	0.00103002	0.993511	-0.0756245	0.909537	0.031618	0.981532	-0.102638	0.759761	-0.223147	0.400438
chr1	Ccnt2	+	127774163	127804837	-0.163745	0.0398788	0.0513088	0.797397	-0.00230464	0.993883	0.0876944	0.967728	-0.0561864	0.627706	0.0348176	0.897681
chr1	Rab3gap1	+	127868736	127943876	-0.0924263	0.625039	0.0384496	0.844454	-0.176645	0.550932	0.0801909	0.967728	0.0497457	0.898	0.0612021	0.760226
chr1	R3hdm1	+	128103292	128237738	-0.0581763	0.761989	-0.0664532	0.564471	-0.00818521	0.985075	0.0601883	0.971721	-0.132165	0.267295	-0.0101233	0.975369
chr1	Ubxn4	+	128243897	128279378	0.0338721	0.905703	0.0838273	0.535711	-0.122085	0.717592	-0.0421233	0.975751	-0.215742	0.0900832	-0.164395	0.384732
chr1	Mcm6	-	128331574	128359705	-0.210169	0.465338	-0.0312838	0.926306	-0.0349161	0.965172	0.0186115	0.994834	0.28625	0.146431	0.286315	0.358165
chr1	Dars	-	128363706	128417416	-0.237641	0.122233	-0.0604399	0.78934	-0.11916	0.737871	0.025573	0.987105	0.129488	0.355002	0.126576	0.594701
chr1	Pfkfb2	-	130689042	130729253	-0.116258	0.62508	0.100217	0.59886	-0.252744	0.5217	-0.0506804	0.975751	-0.00281837	0.993047	0.0589381	0.87237
chr1	Mapkapk2	-	131053699	131097843	0.01091	0.963899	-0.0849816	0.218451	-0.0940696	0.737871	-0.0947782	0.911686	0.0704564	0.664408	0.00713522	0.973243
chr1	Eif2d	+	131153171	131187659	-0.062645	0.590911	-0.0886898	0.298517	-0.0499768	0.848966	-0.0145298	0.987105	-0.00225652	0.992481	-0.102043	0.570479
chr1	Rassf5	-	131176409	131245178	0.374009	0.079149	-0.171578	0.418142	0.20463	0.611888	0.0211112	0.994834	-0.0166156	0.989453	-0.16306	0.697766
chr1	Srgap2	-	131285250	131527361	-0.0832394	0.406179	0.0845742	0.433804	-0.133585	0.538104	0.025484	0.984245	0.00755606	0.989453	0.0524501	0.82224
chr1	Nucks1	+	131910457	131936321	-0.339191	0.158988	-0.199409	0.0978288	0.0889098	0.882031	0.129431	0.967728	0.281315	0.14673	0.216043	0.408182
chr1	Slc45a3	+	131962914	131982972	0.521683	0.00199408	-0.154644	0.328265	0.334366	0.488662	-0.146854	0.967728	-0.19563	0.33819	-0.157099	0.635017
chr1	Rbbp5	+	132477347	132508639	-0.0540836	0.694829	-0.0972331	0.433804	-0.0582512	0.813258	-0.048471	0.975751	0.0476516	0.817712	0.00303377	0.992783
chr1	Mdm4	-	132986104	133030587	-0.0216921	0.879463	0.0469779	0.791531	-0.0846718	0.606608	0.000717857	0.999353	-0.0481852	0.720897	0.0751548	0.698642
chr1	Ppp1r15b	+	133131165	133139800	0.0457803	0.839168	0.0558193	0.678849	-0.100363	0.737871	-0.0597942	0.969924	-0.0161415	0.974212	-0.00144826	0.997168
chr1	Plekha6	+	133163767	133303435	0.372115	0.0600576	-0.118711	0.360747	0.249797	0.538982	0.102741	0.967728	-0.0216309	0.974212	-0.0272929	0.935095
chr1	Zc3h11a	-	133619867	133661399	0.078803	0.665841	-0.00554344	0.979033	0.0555865	0.875396	-0.00575091	0.997059	-0.140575	0.227074	-0.16376	0.4145
chr1	Zbed6	-	133655878	133660885	-0.0278176	0.94524	-0.0281693	0.949936	-0.349501	0.477312	0.22254	0.958984	-0.0133137	0.989453	0.343996	0.296176
chr1	Btg2	-	134074864	134079155	0.0142468	0.917654	-0.0147983	0.915797	-0.0105075	0.96827	-0.0366761	0.973047	0.0238357	0.937956	-0.0598563	0.788062
chr1	Tmem183a	-	134346096	134362001	-0.0613542	0.752902	-0.104089	0.239638	0.0369183	0.927018	-0.0166225	0.987105	0.0956035	0.514265	-0.0734806	0.727592
chr1	Adipor1	+	134415377	134433351	0.0782627	0.605854	-0.00038481	0.995349	-0.0412601	0.908402	-0.0821156	0.924855	-0.103615	0.338238	-0.144493	0.143892
chr1	Rabif	+	134494659	134507885	-0.163211	0.12596	-0.014843	0.943246	-0.165747	0.527361	-0.058712	0.969924	0.136965	0.167712	-0.00940586	0.978907
chr1	Kdm5b	+	134560177	134632878	0.0871376	0.502974	-0.148154	0.110492	0.0883534	0.747515	-0.0021879	0.998278	-0.0131781	0.974212	-0.00257272	0.996153
chr1	Elf3	-	135253573	135258565	-0.0824094	0.86986	-0.258227	0.151328	0.000800964	0.999176	-0.0787121	0.975751	0.196233	0.50482	0.153772	0.67128
chr1	Rnpep	-	135262698	135284423	0.0650819	0.808179	-0.111391	0.425817	0.0317362	0.957504	-0.0148486	0.994834	0.236794	0.0830577	0.0966123	0.68826
chr1	Timm17a	-	135301534	135313737	-0.0890045	0.629043	0.0110641	0.955151	0.0366611	0.933813	-0.00970186	0.994834	0.0994008	0.522964	-0.0155129	0.963879
chr1	Ipo9	-	135382314	135430491	-0.0713576	0.366474	-0.0287644	0.893384	-0.154941	0.331539	0.149597	0.642567	0.0224004	0.952763	0.149171	0.351238
chr1	Nav1	-	135434579	135688116	0.13321	0.481916	-0.0155967	0.955151	0.0320757	0.954201	0.0341393	0.977322	-0.232897	0.0933126	-0.0548263	0.818799
chr1	Csrp1	+	135729196	135752229	-0.0601736	0.80995	-0.0166827	0.902779	-0.0732115	0.85614	0.00167082	0.998278	0.0622959	0.830163	0.0186675	0.928831
chr1	Lad1	+	135818597	135833341	0.200774	0.180886	-0.0860369	0.367449	0.174363	0.538982	0.0637543	0.967728	0.141769	0.320435	0.101331	0.622386
chr1	Camsap2	-	136268122	136346399	0.182469	0.130152	-0.1271	0.408423	0.0518908	0.852259	0.112811	0.967728	-0.0329656	0.941606	0.014194	0.968406
chr1	Dennd1b	+	138963219	139176043	0.0173409	0.954594	-0.0769176	0.710598	-0.154425	0.639869	0.0168063	0.993288	-0.0739148	0.841433	0.0407158	0.899026
chr1	Cdc73	-	143603275	143702893	-0.0619403	0.718011	-0.217238	0.0627945	0.0939598	0.694633	0.0846255	0.969924	0.0485171	0.858233	0.0399756	0.908358
chr1	Gm15453	-	150264925	150266068	-0.10291	0.72393	0.209374	0.150638	0.0877955	0.870856	-0.0810145	0.969924	0.190689	0.311714	0.0501186	0.905045
chr1	BC003331	-	150361310	150393055	-0.118891	0.683766	0.0752975	0.671006	-0.161856	0.715384	0.00333443	0.998278	-0.253672	0.15874	-0.222124	0.29407
chr1	Tpr	+	150392837	150449935	-0.0571755	0.486777	0.0185655	0.902779	-0.0350647	0.843397	0.171323	0.530996	0.0688801	0.279289	0.110955	0.421411
chr1	Ivns1abp	+	151344308	151364445	-0.0900588	0.499892	0.0119233	0.955151	-0.126017	0.603684	-0.0301077	0.975751	0.0963538	0.330843	0.0928717	0.581957
chr1	Swt1	-	151367697	151428450	-0.110302	0.397847	0.00507517	0.992887	-0.0355413	0.932306	0.13375	0.967728	0.0886606	0.482636	0.132163	0.647102
chr1	Trmt1l	+	151428546	151458183	0.0201796	0.938412	-0.0910452	0.333115	0.0230807	0.961803	0.0186898	0.987105	-0.0278409	0.974212	-0.0718992	0.723756
chr1	Rnf2	-	151469405	151500922	-0.0145495	0.937706	-0.121645	0.216473	0.0998398	0.651425	0.0986616	0.967728	0.0727061	0.561435	0.133476	0.482639
chr1	Fam129a	+	151571372	151721939	-0.21833	0.0888364	0.0286032	0.932432	-0.213099	0.488662	0.0308946	0.987105	0.185418	0.0625174	0.094361	0.739696
chr1	Edem3	+	151755343	151822328	-0.0251518	0.936725	0.0200749	0.93901	-0.259194	0.488662	0.117216	0.967728	-0.161373	0.287666	-0.00468619	0.99096
chr1	1700025G04Rik	-	151884523	152090320	-0.174276	0.88394	0.390323	0.443243	-0.84486	0.559169	-0.271924	0.969924	-0.684327	0.233555	-0.466627	0.528492
chr1	Rgl1	-	152516761	152766270	-0.0012457	0.997961	0.0532759	0.732569	-0.299626	0.591059	-0.039697	0.975751	-0.402481	0.0733043	-0.117582	0.619401
chr1	Arpc5	+	152766541	152775580	-0.227484	0.241368	0.0731929	0.657976	-0.218187	0.550932	-0.144315	0.951369	-0.0343012	0.974212	-0.124515	0.64636
chr1	Smg7	-	152836994	152902684	-0.0156857	0.946412	-0.103473	0.0639658	0.0690726	0.795336	0.15878	0.440455	-0.0353973	0.96664	0.0072231	0.971858
chr1	Lamc1	-	153218921	153332786	-0.0242991	0.908502	-0.129867	0.171962	0.0852873	0.748008	0.256724	0.347416	-0.146105	0.132017	0.122744	0.446182
chr1	Dhx9	-	153455755	153487689	-0.238685	0.0603548	-0.07993	0.722758	-0.149816	0.57286	0.122413	0.967728	0.153795	0.160096	0.173061	0.478101
chr1	Npl	-	153503015	153549714	0.233406	0.446905	-0.218515	0.278184	0.403962	0.527361	0.0739093	0.975751	-0.117192	0.799082	-0.0820934	0.857665
chr1	Glul	+	153899928	153909723	-0.181258	0.545647	-0.0442573	0.902779	0.0110457	0.988975	0.0573009	0.975751	-0.108625	0.752426	0.0995829	0.768592
chr1	Stx6	+	155158676	155207567	0.296708	0.0379518	-0.183972	0.220689	0.212584	0.538982	-0.122991	0.967728	-0.0228347	0.974212	-0.154051	0.569323
chr1	Xpr1	-	155275656	155417444	-0.0366486	0.838724	-0.235207	0.110472	-0.0706543	0.784954	-0.00610633	0.997413	-0.031966	0.973503	0.00976581	0.983713
chr1	Qsox1	-	155778154	155812899	0.0991288	0.677745	-0.0209206	0.944048	-0.0280272	0.960277	0.0411865	0.977322	-0.269549	0.0492381	-0.0701578	0.812667
chr1	Cep350	-	155844963	155974436	0.110695	0.237555	-0.0842452	0.554219	-0.0018856	0.996396	0.222395	0.531375	-0.0893826	0.298388	0.0489633	0.869294
chr1	Tor1aip1	-	156004598	156036480	0.0584621	0.783923	0.00170726	0.992887	-0.149201	0.586054	0.0130201	0.987105	-0.124976	0.329701	-0.112369	0.413396
chr1	Tor1aip2	+	156035663	156068861	-0.0932915	0.847742	0.157846	0.404898	-0.359143	0.54425	-0.111798	0.969672	-0.263408	0.280524	-0.153804	0.633104
chr1	Soat1	-	156428107	156474328	-0.102692	0.824254	0.0129238	0.970194	-0.428678	0.488662	-0.218645	0.962272	-0.324012	0.154945	-0.195255	0.562133
chr1	Abl2	+	156558170	156649619	-0.0626748	0.813716	0.118279	0.628938	-0.226334	0.538982	0.029843	0.987105	0.0593615	0.918576	0.194164	0.52928
chr1	Fam20b	-	156678544	156719027	-0.0500398	0.754447	-0.00891788	0.955151	-0.0777367	0.749742	0.0233182	0.987105	0.0532218	0.755359	0.0923514	0.659276
chr1	Pappa2	-	158711726	158980527	-0.204413	0.953845	0.850194	0.510618	-4.34956	0.57286	-1.33089	0.967728	-2.36841	0.312227	-2.75168	0.469463
chr1	Cacybp	-	160202366	160212892	-0.297629	0.0674171	-0.0732311	0.786471	-0.0875784	0.817494	0.0468395	0.977406	0.165362	0.19455	0.135914	0.632249
chr1	Rc3h1	+	160906410	160974976	-0.0995095	0.434968	-0.0374785	0.896997	-0.0164624	0.961154	0.0451531	0.975751	0.0847054	0.467245	0.0798573	0.723888
chr1	Gas5	+	161035165	161038537	-0.199036	0.36316	0.0497213	0.858206	0.121677	0.766662	0.017771	0.990108	0.011717	0.989453	0.0312997	0.925386
chr1	Klhl20	-	161088374	161131510	0.0394836	0.812691	-0.0766794	0.53151	-0.0855392	0.698541	0.175892	0.802703	-0.0481275	0.831564	0.151136	0.48257
chr1	Prdx6	-	161240111	161251210	-0.0969236	0.641398	-0.144372	0.330846	-0.0823352	0.844649	-0.100031	0.967728	0.148808	0.264527	0.0131219	0.973799
chr1	Suco	-	161816111	161877090	-0.0698775	0.887317	0.178796	0.354746	-0.288072	0.602003	-0.0734714	0.975751	-0.195698	0.481124	-0.096836	0.809709
chr1	Prrc2c	-	162671784	162740570	0.0330655	0.846005	-0.0880997	0.283013	-0.00719622	0.985075	0.312593	0.00102772	0.0241311	0.974212	0.199154	0.169369
chr1	Kifap3	+	163762137	163917107	-0.0549134	0.764771	-0.0287301	0.902779	-0.00216142	0.996396	0.0274307	0.977322	0.0461677	0.924573	-0.0388107	0.867604
chr1	Slc19a2	+	164249045	164265385	0.137173	0.631826	-0.160959	0.311175	0.213273	0.60594	0.0933528	0.969924	0.0359265	0.974212	0.0372279	0.923833
chr1	Blzf1	-	164289799	164307484	-0.0495652	0.886387	0.0799707	0.75163	-0.132178	0.763035	-0.0614416	0.975751	-0.134149	0.532274	-0.149742	0.613029
chr1	Atp1b1	-	164437098	164458355	-0.125021	0.757531	-0.162393	0.414406	0.100884	0.889486	0.108593	0.969924	0.15903	0.607049	0.304028	0.29768
chr1	Mpzl1	-	165592180	165634560	-0.102953	0.861775	0.301222	0.145984	-0.507055	0.498969	-0.190018	0.967728	-0.275479	0.382395	-0.253119	0.496586
chr1	Creg1	+	165763731	165775304	0.00843731	0.997837	0.672092	0.640946	-3.34778	0.569182	-1.40652	0.967728	-2.49226	0.207303	-2.46804	0.387161
chr1	Fam78b	+	167001416	167091302	0.104417	0.743904	0.0628624	0.755733	-0.202517	0.639869	-0.113193	0.967728	-0.304722	0.0882798	-0.211373	0.374734
chr1	Uck2	-	167222894	167285356	-0.0869887	0.636107	0.043135	0.902779	-0.0494842	0.919577	0.0167706	0.991155	0.268525	0.0164213	0.201024	0.484594
chr1	Tmco1	+	167308669	167333978	-0.129793	0.231351	-0.136046	0.293015	-0.0568263	0.809091	-0.158529	0.936124	-0.0964719	0.311386	-0.24843	0.254143
chr1	Aldh9a1	+	167349990	167368530	-0.0890332	0.791309	0.15375	0.29799	-0.173167	0.694923	-0.0384809	0.987	-0.2158	0.248043	-0.0313129	0.933224
chr1	Mgst3	-	167372383	167393797	-0.0467282	0.879656	0.14055	0.423164	0.0435916	0.93318	-0.00870687	0.997059	-0.0567086	0.94169	-0.138898	0.634568
chr1	Rgs5	+	169655500	169695813	-0.587341	0.663948	0.442378	0.386251	-1.0916	0.576207	-0.318258	0.967728	-0.824161	0.317133	-0.635585	0.4145
chr1	Hsd17b7	-	169949534	169969240	-0.530653	0.778986	0.826415	0.277071	-1.8812	0.538104	-0.518936	0.969924	-1.13946	0.293662	-1.20374	0.390911
chr1	Uap1	-	170141222	170174964	-0.081601	0.88394	0.208751	0.405758	-0.375152	0.569229	-0.0975835	0.975751	-0.213352	0.51797	-0.15305	0.734488
chr1	Gm7694	-	170298192	170308493	0.211218	0.384694	-0.220441	0.146631	0.273084	0.532382	-0.00704309	0.997059	-0.213134	0.249347	-0.0267358	0.957655
chr1	Atf6	-	170704456	170867787	0.0539081	0.943123	0.323312	0.337193	-0.659867	0.461461	-0.200778	0.969924	-0.444721	0.172181	-0.372271	0.475836
chr1	Sdhc	-	171129156	171150603	-0.0226369	0.889154	0.130267	0.127686	-0.0315349	0.915483	-0.090202	0.967728	0.0781152	0.622683	0.0987126	0.70134
chr1	Ndufs2	-	171234852	171247122	0.0477274	0.545647	-0.045959	0.615191	-0.00468079	0.983711	-0.0733407	0.961569	-0.0663977	0.357085	-0.0918539	0.446182
chr1	B4galt3	+	171270327	171276895	0.151033	0.310216	-0.0381575	0.902779	0.0548398	0.884516	-0.0441029	0.975751	-0.0535582	0.922568	-0.129046	0.550837
chr1	Dedd	+	171327164	171342501	0.0812653	0.396706	-0.0207598	0.902779	0.0257647	0.923929	0.0346408	0.975751	-0.0537123	0.747288	0.0701558	0.703466
chr1	Nit1	-	171342234	171345645	-0.120296	0.347507	-0.0154236	0.913903	0.0489713	0.871268	0.0220902	0.983922	-0.175003	0.0874599	-0.0243148	0.923833
chr1	Usf1	+	171411312	171418759	-0.000339392	0.998236	0.0248576	0.902779	0.0555831	0.838094	-0.0318585	0.975751	-0.0149944	0.974212	-0.117723	0.5111
chr1	F11r	+	171437560	171464593	-0.0817423	0.709934	-0.0831656	0.293281	-0.0951566	0.786739	-0.12238	0.890802	0.0286033	0.974212	-0.0564343	0.838344
chr1	Ncstn	-	172066012	172082749	0.118573	0.429649	-0.0183923	0.931367	-0.0228544	0.956337	0.120166	0.967728	-0.0696971	0.663661	-0.000549531	0.998474
chr1	Copa	+	172082528	172122332	0.026568	0.953114	0.0874936	0.756662	-0.251268	0.586571	0.0794971	0.975751	-0.302346	0.107377	-0.103158	0.75126
chr1	Pex19	+	172126742	172136497	-0.135981	0.308046	-0.108914	0.365237	-0.00332182	0.993205	-0.1076	0.967728	0.0865619	0.525707	-0.043441	0.881695
chr1	Dcaf8	+	172148014	172196393	0.0286003	0.758536	-0.0182722	0.902779	0.0371662	0.828	0.0363312	0.975751	-0.0141369	0.974212	-0.0595936	0.686872
chr1	Pea15a	-	172196727	172206781	-0.085915	0.299275	-0.111257	0.127686	-0.0357912	0.846469	0.00614468	0.99557	0.073747	0.30709	-0.0263652	0.899655
chr1	Igsf8	+	172312366	172319843	0.220177	0.715511	-0.0529688	0.902779	-0.268643	0.775064	-0.234133	0.967726	-0.404267	0.301943	-0.463214	0.302908
chr1	Pigm	+	172376530	172384099	-0.0880009	0.513073	-0.120609	0.225318	-0.103064	0.637317	-0.174363	0.802703	0.00531416	0.989453	-0.0941577	0.728954
chr1	Tagln2	+	172500245	172507375	-0.00817965	0.988243	0.145731	0.432167	-0.156827	0.786739	-0.0610846	0.975751	-0.167441	0.528735	-0.0923614	0.773812
chr1	Fh1	-	175601377	175625635	-0.0976178	0.663715	-0.0995123	0.580981	-0.0324689	0.950025	0.0797145	0.969924	0.220765	0.142946	0.0274758	0.936455
chr1	Cep170	-	176729071	176814177	-0.178829	0.66097	0.255881	0.22422	-0.469959	0.473976	0.0948345	0.975751	-0.246153	0.360966	-0.118548	0.778899
chr1	Adss	-	177763175	177796695	-0.162157	0.091999	-0.0312939	0.902779	-0.0607654	0.798167	-0.0175651	0.987105	0.126156	0.167122	0.143249	0.460273
chr1	Desi2	+	178187416	178252598	-0.258712	0.0293125	0.0440561	0.902779	-0.273673	0.231225	-0.0645591	0.975751	0.15692	0.13305	0.0592999	0.840783
chr1	Hnrnpu	-	178321107	178337810	-0.0643266	0.677919	-0.0222542	0.902779	0.0635509	0.81082	0.089612	0.962272	-0.00757281	0.989453	0.0597725	0.747099
chr1	Cnst	+	179546345	179627473	0.186146	0.0779385	-0.0606295	0.713989	0.157617	0.57286	0.0570328	0.975751	-0.124868	0.276244	-0.0608098	0.855251
chr1	Ahctf1	-	179744893	179804015	-0.093235	0.444202	0.0796188	0.608778	-0.141869	0.538104	0.0149994	0.993288	0.14733	0.0867182	0.119624	0.599812
chr1	Cdc42bpa	+	179959967	180165606	0.0131573	0.93529	-0.067991	0.631845	0.076277	0.660175	0.127967	0.951369	0.060569	0.627706	0.0682821	0.75409
chr1	Itpkb	+	180330475	180424802	0.510751	0.000179415	-0.175046	0.308018	0.16647	0.623502	-0.0938758	0.969924	-0.0550651	0.920943	-0.0925611	0.779175
chr1	Parp1	+	180568974	180601254	0.00492753	0.987299	0.212732	0.0690794	-0.0879631	0.784472	-0.179075	0.911686	-0.124399	0.406738	-0.0383235	0.906617
chr1	Acbd3	+	180726042	180754204	-0.0243208	0.895022	0.016814	0.928866	-0.0585778	0.825229	-0.0525587	0.975751	-0.166511	0.109061	0.00337538	0.992626
chr1	Sde2	+	180851150	180868113	0.00307409	0.991889	-0.101845	0.393661	0.117692	0.648297	0.0151219	0.993288	0.187462	0.13305	0.14814	0.470018
chr1	Nvl	-	181087137	181144220	-0.0764836	0.775294	0.0219748	0.933776	-0.302192	0.48207	0.00134056	0.99913	-0.105119	0.655036	-0.0341549	0.918101
chr1	Wdr26	-	181173225	181211978	0.00922353	0.962879	-0.0664958	0.538211	0.0497576	0.8412	-0.0286198	0.975751	0.0143268	0.974212	0.0129328	0.967139
chr1	Lbr	-	181815314	181842401	-0.124123	0.518409	-0.0440356	0.902779	-0.0146541	0.979146	-0.00590883	0.997059	0.273718	0.0230836	0.158975	0.515892
chr1	Enah	-	181896383	182019980	0.0961322	0.591555	-0.014554	0.947334	0.0317354	0.940808	-0.0640928	0.971721	-0.159946	0.201193	-0.0399808	0.852457
chr1	Degs1	-	182275769	182282759	-0.0543891	0.944888	0.261566	0.255343	-0.639083	0.488662	-0.135844	0.969924	-0.444359	0.188202	-0.320915	0.404863
chr1	Fbxo28	-	182313101	182341606	-0.0759782	0.75695	0.0739094	0.753714	-0.265674	0.482461	-0.0702302	0.975751	-0.0215034	0.974212	-0.125349	0.701363
chr1	Capn2	-	182467258	182517483	0.0741999	0.590623	-0.0803271	0.502415	-0.0126394	0.970518	-0.0397242	0.975751	-0.251529	0.00502843	-0.0220303	0.942973
chr1	Brox	-	183276341	183297274	-0.0755804	0.754852	0.174135	0.156379	-0.108207	0.750797	0.130958	0.967728	-0.203718	0.167712	-0.0517706	0.861305
chr1	Aida	+	183297059	183324501	-0.0385254	0.783923	-0.0240113	0.902779	0.136656	0.535316	-0.0412581	0.975751	0.0468398	0.832584	0.0760046	0.725393
chr1	Mia3	-	183326235	183369565	0.062534	0.910925	0.0614965	0.894906	-0.346175	0.576207	0.0552183	0.977322	-0.359073	0.16467	-0.175342	0.568631
chr1	Marc2	-	184813067	184846446	0.117024	0.246637	-0.0121635	0.955151	0.0946565	0.721531	-0.0902727	0.967728	-0.0954565	0.351492	-0.0408149	0.87237
chr1	Rab3gap2	+	185204086	185286746	-0.0439707	0.902942	0.0793907	0.726976	-0.281749	0.525638	0.00586679	0.997059	-0.220699	0.18405	-0.0751895	0.806255
chr1	Iars2	-	185286661	185329416	-0.0496159	0.680583	0.00596924	0.959708	-0.0667282	0.730007	0.0657076	0.967728	-0.00950661	0.974341	0.0187274	0.935647
chr1	Bpnt1	+	185329523	185357772	-0.0150184	0.950302	-0.0702654	0.590601	-0.0251724	0.952782	0.0929077	0.967728	0.061006	0.811542	0.0380097	0.881345
chr1	Eprs	+	185361553	185428355	-0.0687393	0.589389	0.14329	0.199788	-0.167807	0.48207	0.0405027	0.975751	0.0378296	0.86916	0.103489	0.631582
chr1	Gpatch2	+	187215392	187369044	-0.048131	0.75796	-1.46803e-05	0.999923	-0.0179974	0.963621	0.016231	0.989466	-0.0283105	0.974212	0.0335289	0.909493
chr1	Kctd3	-	188971094	189007868	0.0596426	0.758943	-0.0293168	0.902779	-0.0702578	0.835906	-0.00990705	0.994834	-0.0436187	0.937493	-0.0328367	0.8788
chr1	Gm3837	-	189277305	189280405	-0.289046	0.00372657	0.0559565	0.745986	-0.105105	0.67698	-0.00929478	0.99557	-0.0433297	0.894006	-0.0146696	0.960605
chr1	Cenpf	-	189640605	189688105	-0.16371	0.602968	-0.157365	0.576484	-0.0499105	0.949622	0.195478	0.967728	0.326329	0.0771909	0.370058	0.338849
chr1	Smyd2	-	189880491	189922376	-0.112957	0.34424	0.164543	0.0922672	-0.0463057	0.868848	-0.0558711	0.973047	-0.0311178	0.952349	0.0296831	0.916296
chr1	Angel2	+	190925107	190946962	-0.18553	0.0304095	0.0155378	0.915579	-0.111566	0.567058	0.00490489	0.997059	0.0126733	0.974212	0.0792803	0.698642
chr1	Vash2	-	190947645	190979310	-0.142278	0.880776	0.360352	0.483979	-0.776461	0.5217	-0.405837	0.967728	-0.514893	0.26955	-0.443532	0.574711
chr1	Mfsd7b	-	191005831	191026213	0.0631013	0.73639	-0.242327	0.0225607	-0.0156165	0.972536	-0.0193012	0.987105	-0.0453072	0.937493	-0.0820102	0.762838
chr1	Atf3	-	191170295	191183333	0.446437	0.0129631	-0.106209	0.67844	0.328383	0.484558	0.0250348	0.98756	0.052585	0.958281	-0.109952	0.772336
chr1	Ints7	+	191575635	191623690	-0.186314	0.116699	0.0373309	0.882226	-0.0722421	0.784126	0.164	0.860523	0.0590348	0.772472	0.249531	0.169369
chr1	Lpgat1	+	191717565	191784255	-0.0255807	0.950302	0.0447155	0.866891	-0.243815	0.576207	-0.114636	0.967728	-0.149345	0.526011	-0.0574127	0.840783
chr1	Slc30a1	+	191906688	191913247	0.0240914	0.932228	-0.236646	0.0220315	0.0227298	0.964068	-0.0261041	0.987105	0.00144621	0.994905	0.0275599	0.940627
chr1	Plxna2	+	194619828	194816869	0.358725	0.094777	-0.126714	0.536627	0.185331	0.666126	0.200663	0.936124	-0.119101	0.676532	-0.0175955	0.97007
chr1	Cd34	+	194938820	194961292	-0.0221255	0.957209	-0.244157	0.216662	0.0841843	0.889486	-0.101188	0.975137	0.116315	0.701578	-0.0672627	0.876273
chr1	Cr1l	-	195098746	195131590	-0.179465	0.366378	0.0303217	0.902779	-0.364445	0.357503	-0.0282945	0.987105	-0.121072	0.513824	-0.0963817	0.742759
chr10	Plekhg1	+	3740250	3967303	-0.0913951	0.925533	0.207547	0.851795	-0.564877	0.588075	-0.21797	0.975751	-0.681105	0.106515	-0.499868	0.570183
chr10	Akap12	+	4266328	4359471	0.0624964	0.878625	-0.148886	0.367449	0.15684	0.751393	0.207642	0.924855	0.0209616	0.977268	0.106322	0.733283
chr10	Pcmt1	-	7629379	7681144	-0.114194	0.493375	0.0120764	0.955151	-0.0278974	0.950025	-0.00136506	0.999098	0.200372	0.104143	0.1044	0.683186
chr10	Lats1	+	7681208	7716461	-0.114251	0.542199	-0.205942	0.0442779	-0.0218991	0.962257	0.0403839	0.975751	0.0342122	0.974212	0.0170108	0.956628
chr10	Katna1	+	7725999	7763150	-0.0631852	0.659416	0.03332	0.902779	0.0167417	0.964424	0.010467	0.994834	0.0102569	0.989054	-0.0593907	0.806255
chr10	Ginm1	-	7767946	7780948	-0.0751537	0.602084	-0.0417273	0.857779	0.0234078	0.949622	0.0549216	0.974982	-0.196599	0.0466949	-0.112272	0.649768
chr10	Ppil4	+	7792882	7822565	-0.101942	0.438184	0.0164028	0.940216	-0.063335	0.8009	0.0251807	0.986326	0.031532	0.973503	-0.00884399	0.975781
chr10	Tab2	-	7905647	7956653	-0.0246922	0.89373	-0.112037	0.111695	-0.00892884	0.979127	0.104941	0.913099	-0.0801316	0.385802	0.0257878	0.89791
chr10	Sash1	-	8722216	9027745	0.113441	0.74569	0.120352	0.502171	-0.218503	0.663179	-0.0676187	0.975751	-0.244398	0.240409	-0.0708039	0.825545
chr10	Fbxo30	+	11281329	11297969	-0.120748	0.442499	-0.16727	0.261565	-0.100047	0.721531	-0.00372387	0.998278	0.0770673	0.728007	0.114317	0.697766
chr10	Utrn	-	12382186	12869689	0.168453	0.562049	-0.0131107	0.955151	-0.186741	0.685042	0.205343	0.802703	-0.154569	0.521055	-0.100811	0.715845
chr10	Plagl1	+	13090787	13131694	0.0585246	0.923905	-0.520825	0.00882219	0.410063	0.54425	0.214183	0.967728	-0.0361526	0.974212	0.0313958	0.957475
chr10	Ltv1	-	13178596	13193137	0.0110632	0.963542	-0.061892	0.752513	0.0696612	0.818683	-0.0253885	0.987105	0.0340449	0.959361	0.0180119	0.957455
chr10	Phactr2	-	13207716	13474517	-0.00520845	0.992722	-0.374899	0.00608806	0.0130701	0.987223	0.0291967	0.987105	0.116496	0.737443	0.193592	0.478596
chr10	Fuca2	+	13500568	13517275	-0.0226165	0.908091	-0.22806	0.0829966	0.0282373	0.936738	-0.0887444	0.969924	-0.146371	0.14732	-0.127998	0.680167
chr10	Pex3	-	13523841	13553150	-0.0837733	0.496595	-0.0597858	0.690796	-0.051232	0.850455	-0.0286273	0.979241	0.0294058	0.973503	-0.0811896	0.726713
chr10	Adgrg6	-	14402582	14545723	-0.151844	0.674695	0.166666	0.361384	-0.274646	0.58445	0.106237	0.969924	-0.208178	0.390216	-0.0391798	0.925262
chr10	Vta1	-	14654759	14705523	-0.232185	0.112616	0.0519558	0.802227	-0.218776	0.51293	-0.0210316	0.987105	-0.0568104	0.904059	-0.0671676	0.816027
chr10	Cited2	+	17723227	17725674	-0.0193369	0.990067	0.205134	0.812562	-0.803973	0.599271	-0.252372	0.973047	-0.755466	0.241251	-0.484389	0.547505
chr10	Heca	-	17899039	17948067	0.237949	0.306676	-0.259841	0.0582333	0.235591	0.576601	-0.0518506	0.975751	0.140089	0.61037	-0.052284	0.888168
chr10	Reps1	+	18055491	18125155	-0.0426854	0.797874	-0.034539	0.830162	-0.0582324	0.825837	0.000560844	0.999353	0.0134094	0.974212	-0.0600477	0.770805
chr10	Nhsl1	+	18318561	18533892	0.226682	0.114544	-0.0992164	0.598901	0.0835848	0.78325	0.144494	0.967728	-0.0115785	0.989453	0.111456	0.709811
chr10	Perp	+	18845070	18857073	0.140167	0.44462	-0.107411	0.363579	0.163406	0.586571	0.00429745	0.997059	0.149054	0.299981	-0.0458558	0.88873
chr10	Bclaf1	+	20312077	20342644	-0.151028	0.0687315	0.0429839	0.832216	-0.00716319	0.980125	0.130182	0.924855	0.0581635	0.555607	0.184536	0.307036
chr10	Hbs1l	+	21295978	21368889	-0.0588926	0.805326	0.137011	0.249104	-0.226351	0.501929	-0.102557	0.967728	-0.039505	0.973503	-0.0220544	0.945105
chr10	Sgk1	+	21882183	21999903	0.173241	0.257916	-0.142261	0.275412	-0.182605	0.560403	-0.0292975	0.987105	-0.243635	0.0720209	-0.189847	0.467901
chr10	Tbpl1	-	22703876	22732379	-0.272512	0.118988	0.200178	0.24605	-0.189145	0.579658	-0.0858484	0.974559	-0.186784	0.220837	-0.135457	0.697593
chr10	Vnn1	+	23894687	23905344	0.24523	0.171359	-0.19622	0.300749	0.245247	0.538982	-0.0796989	0.975751	-0.0229475	0.974212	-0.158815	0.68071
chr10	Stx7	+	24149287	24188961	-0.0820056	0.733226	-0.228093	0.110852	0.157391	0.651872	0.13519	0.967728	0.107674	0.636118	0.188073	0.522054
chr10	Med23	+	24869985	24913529	0.0450282	0.758943	-0.0890689	0.496328	-0.0659732	0.766219	0.159753	0.918517	-0.121896	0.243332	-0.000530138	0.998474
chr10	Epb41l2	+	25359797	25523519	-0.140536	0.842614	0.3269	0.331812	-0.527888	0.54418	-0.116487	0.977406	-0.500104	0.132017	-0.290838	0.606284
chr10	Arhgap18	+	26772142	26918648	0.06439	0.583246	-0.00824422	0.971334	0.0593009	0.829296	0.0258123	0.987105	-0.0333495	0.937493	-0.0347024	0.928831
chr10	Ptprk	+	28074480	28597397	-0.202648	0.284327	-0.305187	0.0435512	0.0125129	0.981568	0.186682	0.962272	-0.0531939	0.937493	0.202361	0.48257
chr10	Ncoa7	-	30645581	30803360	0.126845	0.489131	-0.179941	0.367722	0.171875	0.603121	0.137488	0.967728	-0.0576842	0.911351	0.0576542	0.908732
chr10	Tspyl1	+	34282189	34284885	-0.0218984	0.94487	0.0759992	0.672157	-0.13325	0.714115	-0.0543502	0.975751	-0.00453043	0.991354	-0.0210081	0.953713
chr10	Hdac2	+	36974543	37001889	-0.226876	0.225867	-0.117575	0.231353	0.101471	0.79467	0.0442389	0.975751	0.219414	0.118245	0.109956	0.587509
chr10	Marcks	-	37133242	37138926	-0.147889	0.718011	-0.364881	0.0582333	0.312677	0.57292	0.148328	0.967728	0.0995306	0.885004	0.185323	0.625291
chr10	Lama4	+	38965514	39110188	-0.132755	0.554966	-0.153813	0.126788	-0.0832602	0.851206	0.0774277	0.969924	-0.273314	0.058853	-0.0979942	0.643247
chr10	Fyn	+	39369768	39565381	0.0931604	0.550092	-0.00176072	0.992887	0.0604276	0.833786	0.0178401	0.987105	-0.0470468	0.930695	-0.00634088	0.987487
chr10	Rev3l	+	39732068	39875211	-0.0529726	0.701801	-0.0286199	0.910777	-0.00691854	0.983133	0.175289	0.951369	0.116877	0.22143	0.25561	0.342382
chr10	Slc16a10	-	40033534	40142266	0.098024	0.430516	-0.149276	0.295336	0.147351	0.539863	0.0248608	0.987105	0.0871783	0.561353	-0.015574	0.971499
chr10	Cdk19	+	40349307	40483818	-0.0474187	0.818502	-0.047902	0.754116	-0.213939	0.482461	-0.0147859	0.98756	0.0839962	0.622683	0.0414113	0.857395
chr10	Cdc40	-	40831620	40883143	0.00199411	0.99464	0.0651124	0.666996	-0.0232924	0.956702	0.0243865	0.987105	0.0758869	0.643641	0.0208217	0.943416
chr10	Cd164	+	41519499	41531042	-0.124122	0.47572	-0.206418	0.0964656	0.0222431	0.961154	0.0124409	0.995383	0.0958327	0.560284	0.018431	0.961912
chr10	Sesn1	+	41810573	41908436	0.121048	0.416979	-0.0245205	0.902779	0.0583179	0.858239	0.119509	0.967726	-0.0200747	0.974212	0.0176548	0.955465
chr10	Foxo3	-	42181844	42276746	0.253774	0.173463	-0.171539	0.200136	0.237071	0.538104	-0.0652166	0.973047	-0.139308	0.451455	-0.167577	0.463895
chr10	Snx3	+	42502053	42535369	-0.0951466	0.411335	-0.228737	5.82659e-07	-0.0329933	0.90253	-0.0543203	0.967728	0.00122737	0.994021	-0.114047	0.434881
chr10	Ostm1	+	42678915	42702462	-0.0686562	0.937706	0.268423	0.454401	-0.742016	0.482461	-0.37983	0.957761	-0.607431	0.104807	-0.545889	0.309959
chr10	Sec63	+	42761495	42832514	-0.00873515	0.987299	0.0749028	0.705227	-0.210768	0.645507	-0.102297	0.967728	-0.267839	0.169924	-0.200239	0.413396
chr10	Bend3	+	43479139	43515417	-0.0164373	0.943584	-0.0344396	0.902779	-0.0172162	0.970425	-0.136334	0.958984	0.107537	0.523213	0.171349	0.427898
chr10	1700021F05Rik	-	43525120	43541041	-0.0584501	0.768785	-0.075118	0.566611	0.124954	0.637317	-0.0146938	0.991109	-0.133782	0.354146	-0.174559	0.427898
chr10	Atg5	+	44268338	44364299	-0.16918	0.0760657	0.0367487	0.803351	-0.10037	0.586366	-0.0218125	0.987105	-0.013047	0.974212	0.0737788	0.744341
chr10	Prep	+	45067213	45159981	0.0375312	0.787232	0.0398997	0.803437	0.0440635	0.844649	0.049666	0.971721	0.0213734	0.974212	0.0196702	0.929713
chr10	Ascc3	+	50592668	50851202	-0.211934	0.240148	0.00401052	0.992887	-0.349569	0.327545	0.0458424	0.977322	-0.00988437	0.989453	0.106948	0.690141
chr10	Gopc	-	52337023	52382124	-0.0101028	0.955975	-0.0738081	0.559996	0.0128835	0.970986	0.0100045	0.995383	0.0591062	0.731259	0.0124353	0.969843
chr10	Nus1	+	52417546	52440192	-0.127765	0.403385	0.0611247	0.655941	-0.168702	0.54425	-0.138226	0.894986	0.0449018	0.937493	-0.0231037	0.941973
chr10	Asf1a	+	53596960	53609225	-0.0974917	0.580107	0.0311439	0.897012	0.0932137	0.750962	0.0657436	0.967728	0.025715	0.974212	-0.0222881	0.944298
chr10	Man1a	-	53904784	54076547	-0.0285288	0.985737	0.369872	0.5783	-0.771587	0.586571	-0.230691	0.975751	-0.792641	0.176362	-0.53137	0.566529
chr10	Gja1	+	56377299	56390419	-0.755771	0.450378	0.00556183	0.992887	-0.825233	0.579658	0.00927817	0.997977	-0.913624	0.133334	-0.0695942	0.904524
chr10	Serinc1	-	57515773	57532529	-0.197551	0.351937	0.0900829	0.654244	-0.275312	0.488662	-0.0320549	0.987105	-0.124414	0.49979	-0.0443526	0.892922
chr10	Gcc2	+	58254293	58305599	-0.0762094	0.508975	0.0483158	0.851392	-0.0344047	0.924881	0.108822	0.967728	0.00100992	0.995297	0.139128	0.497354
chr10	Lims1	+	58323433	58424691	-0.149859	0.186826	-0.0387087	0.902779	-0.125955	0.568782	0.0378369	0.975751	0.0302279	0.952013	0.137234	0.488534
chr10	Ranbp2	+	58446851	58494155	-0.059272	0.758943	0.180495	0.225395	-0.239937	0.397196	0.0184426	0.993288	-0.0358787	0.937493	0.0581346	0.853194
chr10	P4ha1	+	59323244	59373304	0.0133075	0.994521	0.453664	0.445341	-1.02754	0.538104	-0.330975	0.969924	-0.821891	0.182309	-0.606426	0.485299
chr10	Micu1	+	59702481	59864134	0.0364928	0.738102	-0.0733425	0.571626	-0.0442893	0.819601	-0.0733365	0.967728	0.00167671	0.993047	-0.0937434	0.617122
chr10	Dnajb12	+	59879590	59898016	0.169305	0.175117	-0.036054	0.896091	-0.05402	0.867984	0.0603697	0.971721	-0.117896	0.411932	0.0710732	0.765099
chr10	Psap	+	60277627	60302600	0.00941766	0.991282	0.0285782	0.910094	-0.305387	0.685321	-0.0732751	0.973047	-0.495556	0.0857587	-0.276736	0.267891
chr10	Vsir	+	60346850	60430294	0.0304869	0.96834	0.186115	0.39677	-0.429328	0.578601	-0.0508792	0.981748	-0.394274	0.241308	-0.266909	0.4279
chr10	Unc5b	-	60762592	60831598	0.187254	0.254864	0.0557299	0.664269	-0.011921	0.980125	-0.0302692	0.975751	0.0409192	0.945314	0.0463331	0.827673
chr10	Sgpl1	-	61098641	61147684	-0.0276362	0.853282	-0.176752	0.0202009	-0.0257268	0.942532	-0.019675	0.987105	-0.0140785	0.974212	0.0315271	0.904725
chr10	Eif4ebp2	-	61428490	61452790	-0.0104196	0.949853	-0.0401178	0.857624	-0.174514	0.384778	-0.173762	0.733954	0.0872599	0.56241	0.0685928	0.747099
chr10	Ppa1	+	61648620	61674165	-0.328301	0.0663799	-0.0325821	0.924	-0.0677444	0.904851	-0.0117572	0.997059	0.377506	0.00384278	0.285394	0.411907
chr10	Sar1a	+	61680303	61693297	-0.0572267	0.840646	0.102951	0.392488	-0.246208	0.519215	-0.0687822	0.969924	-0.148787	0.355645	-0.128532	0.53648
chr10	Gm5424	+	62071021	62072571	0.242281	0.00650784	0.0253754	0.88301	0.127507	0.635174	-0.0546933	0.967728	0.0272515	0.974212	-0.026514	0.940673
chr10	Hk1	-	62268854	62379916	0.0599829	0.920292	0.188751	0.477291	-0.240335	0.725795	-0.0619036	0.977915	-0.365123	0.172139	-0.271733	0.478721
chr10	Vps26a	-	62454842	62486805	-0.122246	0.214173	-0.0532357	0.684915	-0.00898518	0.977847	0.0708388	0.967728	0.0450255	0.796179	0.0479455	0.813448
chr10	Kif1bp	-	62558469	62578457	-0.036616	0.867384	0.0503425	0.74218	-0.0715678	0.832704	0.0481531	0.973047	-0.0354975	0.973503	-0.0238308	0.925386
chr10	Ddx21	-	62580246	62602316	-0.163275	0.215124	0.0414327	0.902779	-0.142372	0.663372	0.0725483	0.973047	0.177306	0.0706804	0.24995	0.390911
chr10	Ddx50	-	62616014	62651603	0.000192696	0.999524	0.231783	0.14723	-0.290513	0.586571	-0.134295	0.967728	-0.248966	0.293056	-0.167664	0.588526
chr10	Ccar1	-	62743927	62792368	-0.0800171	0.535569	0.0474416	0.761807	0.0184127	0.960277	0.102708	0.962272	-0.102931	0.261643	0.0235942	0.91768
chr10	Dna2	+	62946977	62974188	-0.163601	0.890171	0.48497	0.27587	-0.979835	0.522701	-0.205065	0.975751	-0.774322	0.161246	-0.567749	0.369503
chr10	Hnrnph3	-	63014663	63023932	-0.176842	0.355809	-0.0960538	0.398107	0.0587248	0.895872	0.134725	0.935692	-0.0418149	0.973503	0.065731	0.782761
chr10	Herc4	+	63243781	63317881	-0.0874855	0.552803	-0.0211746	0.924663	0.0124997	0.974141	0.0664944	0.971721	0.0290041	0.973503	0.0995406	0.68013
chr10	Reep3	-	67009188	67096988	-0.21862	0.281718	-0.0900212	0.484427	-0.309894	0.441391	0.0933452	0.967728	-0.0854306	0.776686	-0.059652	0.806255
chr10	Jmjd1c	+	67096326	67256326	-0.112534	0.744671	0.139175	0.468898	-0.316824	0.532382	0.0653783	0.975751	-0.321325	0.0884464	-0.0916195	0.783556
chr10	Arid5b	-	68092522	68278726	-0.0749038	0.451844	-0.145505	0.0469285	0.00419783	0.989552	0.103097	0.936787	-0.120239	0.335874	0.0765186	0.69599
chr10	Cdk1	-	69336634	69352912	-0.26991	0.272741	0.0317305	0.902779	-0.0903172	0.879771	-0.0462073	0.975751	0.30877	0.0813906	0.136088	0.615304
chr10	Ccdc6	+	70096877	70193200	-0.229224	0.345629	0.0964002	0.728512	-0.255217	0.550932	0.0703516	0.975751	-0.152946	0.493619	0.0788207	0.836055
chr10	Slc16a9	+	70245275	70285951	0.107322	0.686537	-0.278158	0.186308	0.128067	0.758774	-0.00778166	0.997977	-0.0292997	0.974212	-0.0881425	0.856105
chr10	Tfam	-	71225476	71238330	-0.0591046	0.703765	0.0104784	0.955151	0.026304	0.945393	0.00299846	0.998278	0.0977147	0.628019	0.0558578	0.846858
chr10	Cisd1	-	71330493	71344849	-0.00472413	0.989708	0.134112	0.102336	-0.191389	0.579658	-0.131398	0.911686	-0.222048	0.136615	-0.107295	0.682469
chr10	Ipmk	+	71347765	71385885	0.101786	0.466945	-0.156372	0.177375	-0.0308732	0.924729	0.0250513	0.987105	-0.0984242	0.39598	-0.0755674	0.772352
chr10	Zwint	+	72654845	72674964	-0.190989	0.0379518	0.00866797	0.955151	-0.0757225	0.713758	0.0507821	0.967728	0.124994	0.108075	0.0524278	0.782289
chr10	Bcr	+	75060895	75184923	0.144422	0.745452	0.0570325	0.902779	-0.081846	0.929139	-0.0330029	0.987105	-0.270197	0.296986	-0.156288	0.631645
chr10	Specc1l	+	75212036	75312400	0.0212018	0.863063	-0.0022387	0.992887	-0.0506801	0.771923	0.122545	0.860523	0.0530146	0.727435	0.00410212	0.988468
chr10	Gucd1	-	75506813	75517967	-0.0700629	0.765419	-0.0679596	0.760072	0.142217	0.645507	0.0294543	0.987105	0.136426	0.364696	-0.00919426	0.980503
chr10	Snrpd3	+	75518041	75535440	-0.213636	0.141992	-0.056158	0.782023	-0.063563	0.87704	-0.0182347	0.98756	0.133667	0.273558	0.0026567	0.995565
chr10	Cabin1	-	75646109	75764361	0.177866	0.37529	-0.000865631	0.995088	0.0393231	0.946577	0.0841488	0.969924	-0.163515	0.310685	-0.0563686	0.88873
chr10	Derl3	+	75893071	75895941	0.0116566	0.992257	0.372805	0.140304	-0.484767	0.635174	-0.186369	0.967728	-0.559702	0.186651	-0.443386	0.340393
chr10	Smarcb1	-	75896768	75921614	-0.0451097	0.815697	0.00521224	0.985589	0.0716913	0.790959	-0.134232	0.959994	0.0634311	0.703668	-0.0127139	0.967302
chr10	Mmp11	-	75923220	75932502	0.114311	0.778603	0.160455	0.410547	-0.0579054	0.946216	0.0127755	0.99557	-0.226194	0.388952	-0.164979	0.652256
chr10	Chchd10	+	75932969	75937747	0.205934	0.275097	0.00981014	0.972582	0.0400898	0.944658	-0.16033	0.967728	0.0796879	0.916783	-0.0366553	0.941553
chr10	Zfp280b	+	76032400	76042970	0.0116374	0.947814	0.0114786	0.943841	-0.0139523	0.964594	0.0118512	0.98756	0.117577	0.220333	0.0714256	0.646165
chr10	Prmt2	-	76207225	76237865	0.198335	0.346138	-0.00449798	0.98523	-0.0346314	0.954858	0.00247149	0.998278	-0.0705454	0.937493	-0.0970318	0.601026
chr10	Pcnt	-	76351253	76442912	0.136218	0.554966	-0.0653361	0.767151	0.109875	0.786739	0.24447	0.731541	0.238311	0.124789	0.062366	0.85771
chr10	Mcm3ap	+	76468970	76515859	0.0780758	0.643015	0.11247	0.321062	-0.0239389	0.954932	0.221813	0.620759	-0.0961532	0.544601	0.0293858	0.922054
chr10	Col18a1	-	77052177	77166530	0.244696	0.373301	-0.06557	0.86848	0.242486	0.586366	0.140908	0.967728	-0.0151331	0.989453	0.156981	0.728954
chr10	Pofut2	+	77259222	77269586	0.148402	0.696729	0.152933	0.320173	-0.0789585	0.923929	-0.08529	0.969924	-0.186745	0.555081	-0.00725137	0.988468
chr10	Fam207a	-	77486654	77516924	0.170099	0.131859	0.131465	0.225318	0.071466	0.784472	-0.00595745	0.997059	0.0382087	0.973503	0.0186724	0.954435
chr10	Pttg1ip	+	77581766	77598732	0.00423544	0.993414	0.0603697	0.712216	-0.188469	0.638301	-0.0892003	0.967728	-0.112661	0.63399	-0.0929098	0.671852
chr10	Sumo3	+	77606096	77618331	-0.122204	0.226911	-0.0754889	0.218212	0.0295542	0.91788	-0.032323	0.973047	0.109046	0.203578	0.0157061	0.941388
chr10	Ube2g2	+	77622320	77645990	-0.0246704	0.909993	0.0112145	0.920117	-0.106785	0.686541	-0.0462175	0.969924	-0.0390902	0.942567	-0.0995377	0.463895
chr10	Pfkl	-	77986946	78009796	0.369896	0.103028	0.0905666	0.484729	0.183888	0.695533	0.019854	0.98756	-0.0544263	0.974212	0.0260722	0.945105
chr10	D10Jhu81e	-	78162066	78169768	0.273537	0.0379518	0.00290891	0.992887	0.221857	0.464766	-0.0602536	0.973047	0.0678738	0.825807	-0.0855994	0.768592
chr10	Pwp2	-	78170908	78185171	-0.0727536	0.748131	0.048342	0.75663	0.00926734	0.987015	0.128786	0.924855	0.175451	0.177052	0.0154023	0.960921
chr10	Trappc10	-	78186724	78244642	0.0353455	0.807099	-0.0795075	0.445341	-0.14305	0.488662	0.0373454	0.975751	-0.0324285	0.937493	0.0268447	0.911826
chr10	Agpat3	-	78269173	78352484	0.147529	0.133259	-0.0604956	0.676483	0.0452283	0.852259	-0.0661794	0.969924	0.0258615	0.974212	-0.0207635	0.936455
chr10	Rrp1	-	78400361	78413043	0.0394311	0.761185	-0.105	0.109727	0.0583808	0.783289	0.00252777	0.998278	-0.0678137	0.603747	-0.102974	0.478544
chr10	Cstb	+	78425669	78427622	-0.0742145	0.90109	0.250351	0.140304	-0.351308	0.590889	-0.185006	0.967728	-0.344526	0.230407	-0.426504	0.127792
chr10	Syde1	-	78584502	78591964	0.154881	0.80209	0.264584	0.348985	-0.225643	0.799455	-0.0589156	0.987105	-0.319534	0.38485	-0.270426	0.547988
chr10	Plpp2	-	79526423	79533787	-0.0777866	0.731154	0.0712438	0.67165	-0.00948424	0.986186	-0.010042	0.99557	0.161746	0.240253	0.0809265	0.758103
chr10	Cdc34	+	79682193	79688398	0.0667767	0.696782	-0.00499563	0.98	0.0265899	0.950328	-0.0748001	0.967728	0.0615569	0.852895	-0.095982	0.652351
chr10	Bsg	+	79704357	79711979	0.190355	0.000328487	-0.0690234	0.445784	0.0143949	0.953746	-0.125123	0.731541	-0.0673624	0.443361	-0.22986	0.0199244
chr10	Rnf126	-	79758514	79767011	0.179137	0.598222	0.00932782	0.982065	0.0876455	0.904119	-0.0426056	0.98493	0.0594076	0.974212	-0.0139703	0.985484
chr10	Fstl3	+	79777273	79782630	0.181893	0.526127	0.236252	0.16031	-0.0767818	0.906249	-0.139148	0.967728	-0.201081	0.430348	-0.342693	0.229269
chr10	Palm	+	79793571	79820915	0.354032	0.169602	0.252387	0.0629662	-0.00236339	0.997556	-0.174151	0.951369	-0.0464572	0.974212	-0.114824	0.754105
chr10	Ptbp1	+	79854431	79864435	-0.0423584	0.792369	-0.059885	0.558895	0.0103405	0.979127	0.124387	0.834459	0.0922421	0.505125	0.0617952	0.822922
chr10	R3hdm4	-	79910051	79917047	0.00887912	0.977838	-0.118526	0.294456	-0.0221189	0.96476	-0.126795	0.936124	-0.147568	0.299491	-0.15894	0.38178
chr10	Arid3a	+	79927042	79955018	0.10435	0.553741	0.0522794	0.749984	-0.105663	0.718947	-0.0498409	0.975751	-0.000380341	0.998747	-0.0223936	0.938177
chr10	Wdr18	+	79959988	79969247	0.0431599	0.883766	-0.036098	0.902779	0.0370374	0.949901	0.0170769	0.992482	0.272249	0.114971	0.142812	0.712089
chr10	Tmem259	-	79977119	79984330	0.250411	0.179508	-0.022961	0.902779	0.0518082	0.922226	-0.0731015	0.967728	-0.0261587	0.974212	-0.0617611	0.844156
chr10	Cnn2	+	79988599	79995400	0.163148	0.224417	0.0478299	0.695467	0.110787	0.675471	-0.12097	0.814061	-0.00617348	0.989453	-0.199118	0.130382
chr10	Polr2e	-	80035952	80039659	0.133355	0.425986	-0.0550047	0.864168	0.250393	0.434453	-0.0591661	0.975751	0.0630659	0.945959	-0.144027	0.703376
chr10	Gpx4	+	80047165	80056439	0.0227301	0.922743	0.0430261	0.902779	0.0979473	0.719384	-0.0247088	0.987105	0.0871113	0.571161	-0.131876	0.593505
chr10	Sbno2	-	80056996	80106108	0.241882	0.0639888	0.00853836	0.960089	0.0697649	0.822666	0.0298096	0.977406	0.0495553	0.962449	0.0837574	0.815924
chr10	Stk11	+	80115691	80130685	0.142686	0.265198	0.0659166	0.629031	0.097455	0.68411	-0.120331	0.941211	0.00556107	0.989453	-0.0257697	0.94695
chr10	Atp5d	+	80138767	80145818	0.193654	0.385119	0.0210255	0.955151	0.137506	0.72616	-0.132507	0.967728	0.193612	0.410202	-0.0106269	0.985362
chr10	Midn	+	80148238	80158368	0.217757	0.586832	0.0677996	0.902779	-0.0689329	0.944791	-0.168467	0.967728	-0.142275	0.774613	-0.139457	0.776607
chr10	Mum1	+	80226433	80245144	0.165449	0.154466	0.0819719	0.465496	0.0753928	0.783289	-0.0395849	0.975751	0.0300659	0.974212	-0.00775954	0.984998
chr10	Ndufs7	+	80249120	80256793	0.373717	0.024009	0.158366	0.361428	0.18167	0.586571	-0.127414	0.967728	0.145557	0.66126	-0.103843	0.838344
chr10	Dazap1	+	80261466	80288413	0.184848	0.265881	0.124428	0.428936	0.0625501	0.871553	-0.00435782	0.998278	-0.0192042	0.974212	0.143202	0.719947
chr10	Rps15	+	80292430	80294114	0.0452546	0.829112	0.113383	0.43474	0.0747522	0.799747	-0.118719	0.967728	0.0853441	0.845223	-0.173072	0.51015
chr10	Mbd3	-	80392538	80399531	-0.0172946	0.959175	0.0356694	0.902779	-0.00911709	0.988975	-0.175296	0.924855	0.165346	0.41119	0.0423519	0.91758
chr10	Tcf3	-	80409164	80433960	0.321977	0.135291	0.100834	0.52041	0.135548	0.766219	-0.0549634	0.975751	0.201862	0.498081	0.0889334	0.855334
chr10	Rexo1	-	80540925	80562271	0.260928	0.249785	0.0735617	0.675278	0.0505566	0.936226	0.0579473	0.975751	-0.0246927	0.979632	0.125049	0.779317
chr10	Scamp4	+	80602881	80615783	0.0385046	0.850164	-0.0633463	0.771476	-0.0698233	0.812594	-0.149419	0.961569	-0.0310837	0.974212	-0.0594541	0.840783
chr10	Csnk1g2	+	80622704	80640771	0.239546	0.306636	0.150361	0.291774	0.0179429	0.979698	-0.0981552	0.967728	-0.135413	0.769255	-0.104644	0.80015
chr10	Mknk2	-	80665317	80676293	0.025362	0.936725	0.0945921	0.556736	-0.0667307	0.889486	-0.036037	0.977406	0.0109601	0.989453	0.0253425	0.949742
chr10	Mob3a	-	80685252	80701820	0.0565321	0.867225	0.138878	0.29746	-0.123428	0.787163	0.00197762	0.998583	-0.125803	0.571161	-0.0586269	0.830097
chr10	Ap3d1	-	80706955	80742284	0.112524	0.455536	0.00181424	0.992887	-0.00862425	0.984334	0.073828	0.967728	-0.0993677	0.470138	-0.0704646	0.765991
chr10	Dot1l	+	80755129	80795461	0.366694	0.0130849	-0.0102715	0.955151	0.170766	0.599271	0.0576262	0.969924	-0.0920738	0.676483	-0.0416696	0.911862
chr10	Sgta	-	81044070	81060233	0.160711	0.391765	-0.029664	0.902779	0.127073	0.701647	0.0121209	0.994834	0.0140705	0.989453	-0.0583449	0.85463
chr10	Map2k2	+	81105911	81124697	0.0730615	0.807099	0.0699183	0.79967	-0.0609718	0.913961	-0.131693	0.967728	0.0511031	0.974212	0.0205543	0.973243
chr10	Eef2	+	81176630	81182509	0.142979	0.449561	0.0676818	0.654244	0.0412271	0.931808	0.00164007	0.99868	0.0697117	0.9015	0.000672966	0.998474
chr10	Apba3	+	81266964	81273247	0.406402	0.158802	0.20286	0.237441	0.056043	0.950025	-0.0125971	0.99557	-0.112852	0.937493	-0.082869	0.881888
chr10	Pip5k1c	+	81292958	81319974	0.0509516	0.850648	-0.00412413	0.989362	0.00811159	0.988975	-0.0487171	0.975751	-0.0555296	0.937493	0.11775	0.713108
chr10	Mfsd12	+	81357473	81366225	0.327495	0.0696308	0.0461057	0.857779	0.212931	0.569182	-0.0792824	0.967728	0.0628205	0.959361	0.015958	0.965412
chr10	Fzr1	-	81366878	81378370	0.108652	0.508735	-0.0544034	0.831202	0.0208668	0.962004	-0.119719	0.967728	0.0863475	0.795615	-0.000241004	0.999736
chr10	Ncln	-	81486454	81496691	0.200127	0.443151	0.0763703	0.731171	0.0458957	0.946615	-0.0766766	0.971721	-0.0536471	0.974212	-0.0684408	0.861295
chr10	Gna11	-	81528731	81545046	0.0660639	0.519378	0.00225849	0.992887	0.0647228	0.725661	-0.0423925	0.971556	0.0536709	0.769952	0.0728388	0.723888
chr10	Aes	+	81559443	81566371	0.01746	0.971366	-0.244415	0.211481	0.332609	0.527361	-0.0335369	0.987105	0.234621	0.317853	0.1143	0.809863
chr10	Txnrd1	+	82833950	82897724	-0.145315	0.458479	-0.0673019	0.784524	-0.00474252	0.993205	0.0616659	0.975751	0.213566	0.154726	0.278995	0.207238
chr10	D10Wsu102e	+	83360220	83368835	-0.0665808	0.608022	0.0482618	0.852574	-0.042791	0.888156	0.0718444	0.969924	0.0327086	0.973503	0.115219	0.566584
chr10	A230046K03Rik	+	83543940	83596473	-0.268116	0.0343064	-0.0691353	0.77757	-0.209023	0.472117	0.0528293	0.975751	0.115282	0.331296	0.0683888	0.817274
chr10	Ckap4	-	84526304	84533888	-0.00255496	0.997351	0.279045	0.293281	-0.37255	0.576601	-0.149808	0.969924	-0.343433	0.226527	-0.165842	0.733754
chr10	Polr3b	+	84622292	84727178	-0.119312	0.645511	-0.0613446	0.757773	-0.158658	0.706279	0.0699101	0.969924	0.215583	0.176953	0.18181	0.427898
chr10	Tmem263	+	85102626	85117747	-0.0802825	0.895063	-0.0536831	0.902779	-0.336405	0.611888	-0.295961	0.951369	-0.331575	0.272184	-0.192003	0.724554
chr10	Prdm4	-	85891963	85917152	-0.127253	0.197195	-0.0630738	0.608778	-0.213845	0.271779	0.0313854	0.975751	0.11564	0.189828	0.0614191	0.733444
chr10	Rtcb	-	85938636	85957793	-0.0623933	0.605706	0.00280192	0.986798	0.00813812	0.979698	-0.0018043	0.998278	0.103455	0.284869	0.0179215	0.935633
chr10	Timp3	+	86300411	86349505	0.125445	0.510451	-0.123604	0.508022	0.161523	0.626961	0.173488	0.967728	-0.00936142	0.989453	0.27405	0.302908
chr10	Hsp90b1	-	86690840	86705444	-0.161798	0.857378	0.50061	0.249737	-0.857463	0.527361	-0.246548	0.97294	-0.569334	0.277307	-0.471048	0.519656
chr10	Nt5dc3	+	86778991	86838389	-0.179896	0.903775	0.62772	0.415247	-1.31207	0.503736	-0.43825	0.969924	-0.712659	0.361785	-0.781774	0.53222
chr10	Gnptab	+	88379231	88447330	0.218257	0.0442985	-0.0948147	0.676483	0.133109	0.57286	0.0371806	0.987105	-0.115753	0.283129	0.0447492	0.915473
chr10	Chpt1	-	88469512	88503970	-0.162609	0.24537	-0.153027	0.198917	-0.0173924	0.968718	-0.00452177	0.997977	-0.165473	0.167958	-0.00452322	0.992264
chr10	Arl1	+	88731413	88743202	-0.00329085	0.995107	0.278527	0.0639658	-0.359261	0.501929	-0.0610159	0.975751	-0.261839	0.223052	-0.0617006	0.873349
chr10	Utp20	-	88746606	88826814	-0.14955	0.264312	0.0991599	0.411911	-0.163417	0.589262	0.259797	0.14094	0.199865	0.0827374	0.330146	0.124103
chr10	Scyl2	-	89638719	89686291	0.0192268	0.902801	-0.0368302	0.827255	0.00345636	0.990906	0.0595149	0.967728	0.00753465	0.987562	0.0985829	0.541533
chr10	Uhrf1bp1l	+	89744990	89819891	-0.0841912	0.897449	0.267632	0.389702	-0.417171	0.57286	-0.0929312	0.975751	-0.183964	0.712785	-0.160333	0.776503
chr10	Slc25a3	-	91116577	91124001	-0.22077	0.326953	-0.133523	0.264235	-0.0512687	0.933608	-0.0622584	0.971721	0.290192	0.0882799	0.160531	0.532027
chr10	Tmpo	-	91147570	91181716	-0.25565	0.284327	-0.202228	0.0991763	-0.0235726	0.973154	0.0756291	0.969924	0.245236	0.174521	0.28747	0.195006
chr10	Cdk17	+	93160875	93250688	-0.125878	0.318845	-0.0112453	0.955151	-0.0935052	0.704881	-0.0499728	0.975751	-0.0582615	0.73777	0.0570063	0.829406
chr10	Elk3	-	93247415	93311159	0.102806	0.641344	0.0303374	0.902779	-0.0461706	0.925824	-0.197594	0.731541	-0.183812	0.263371	-0.222003	0.330098
chr10	Lta4h	+	93453395	93484896	-0.0309248	0.924496	0.123853	0.134864	-0.127864	0.746886	-0.0492187	0.97294	-0.0441702	0.973503	0.0219002	0.935633
chr10	Metap2	-	93858488	93897090	-0.206155	0.00127697	0.0710662	0.504443	-0.107441	0.568553	-0.0403871	0.975751	0.0758301	0.289475	-0.00234615	0.99356
chr10	Vezt	-	93961521	94035799	-0.111191	0.638001	0.078308	0.719904	-0.235971	0.538104	-0.0741782	0.973047	-0.170847	0.309199	-0.10569	0.699473
chr10	Fgd6	+	94036000	94145339	-0.0778492	0.88551	0.151699	0.583443	-0.396585	0.538982	0.0360512	0.987105	-0.303494	0.25155	-0.102584	0.819631
chr10	Tmcc3	+	94311908	94590954	0.13146	0.16368	-0.113033	0.320775	-0.0057907	0.987015	-0.00666421	0.997059	0.0260431	0.974212	-0.0127403	0.973799
chr10	Nudt4	-	95547006	95564180	-0.077356	0.764308	0.0127602	0.955151	0.0316843	0.954232	-0.140235	0.967728	0.147778	0.38289	-0.0216518	0.954774
chr10	Eea1	+	95940660	96045518	-0.122454	0.263135	-0.0776634	0.641793	-0.0472064	0.851206	0.0613764	0.975751	0.0652594	0.564142	0.067964	0.777258
chr10	Btg1	+	96617000	96622813	-0.189968	0.17338	0.0736365	0.754799	-0.0133043	0.976217	-0.00276599	0.998278	-0.0564169	0.842331	-0.185286	0.523525
chr10	Atp2b1	+	98914358	99026143	0.0446108	0.861478	-0.147698	0.2977	0.143199	0.629445	0.180103	0.924855	0.0557495	0.86723	0.198706	0.401065
chr10	Kitl	+	100015634	100100416	-0.00260899	0.99464	-0.202726	0.250532	0.018505	0.968718	0.18267	0.967726	-0.0844199	0.693014	0.0790512	0.835225
chr10	Tmtc3	-	100443901	100487347	-0.283425	0.0343657	-0.147908	0.41627	-0.195452	0.524598	0.176698	0.959994	0.111536	0.442121	0.279387	0.284315
chr10	Ppp1r12a	+	108161830	108279833	-0.0732598	0.736507	-0.0831619	0.410829	0.0742558	0.838184	0.13398	0.861237	0.0156258	0.974212	0.100811	0.528342
chr10	Pawr	+	108332188	108414391	-0.127281	0.562561	-0.156018	0.16084	0.0632229	0.894036	0.0382295	0.975751	-0.0253359	0.974212	0.0410542	0.898173
chr10	E2f7	+	110745423	110787384	-0.0319191	0.873234	-0.111157	0.189242	-0.128054	0.576601	0.0668449	0.967728	0.0363437	0.937493	0.136925	0.413396
chr10	Csrp2	+	110920175	110939514	-0.0244722	0.949391	-0.0693713	0.779341	0.365333	0.415857	0.179191	0.951369	0.191568	0.316153	0.18274	0.500527
chr10	Osbpl8	+	111164746	111297249	-0.0969097	0.675646	-0.169809	0.28722	0.0158271	0.977847	0.114889	0.967728	0.0710696	0.837862	0.110354	0.717974
chr10	Nap1l1	+	111473190	111498150	-0.268847	0.301358	-0.156631	0.332001	-0.014791	0.984754	-0.0733173	0.974002	0.166101	0.487756	0.126856	0.680176
chr10	Krr1	+	111972694	111988430	-0.137801	0.360013	0.0427818	0.876687	0.0695955	0.832505	-0.0125646	0.994834	0.100138	0.528735	0.0584231	0.836822
chr10	Atxn7l3b	-	112925427	112929026	-0.0590933	0.615819	0.0104607	0.955151	-0.0228435	0.936352	-0.0157782	0.990108	0.169106	0.162349	0.127653	0.671411
chr10	Tbc1d15	-	115197870	115251493	-0.0171105	0.972643	0.160379	0.421348	-0.275761	0.577492	-0.0896928	0.973047	-0.243672	0.256039	-0.0939979	0.806255
chr10	Zfc3h1	+	115384942	115432772	0.0271851	0.908235	0.000811046	0.994193	-0.0432129	0.899013	0.114598	0.967728	-0.16413	0.103331	-0.000772433	0.997992
chr10	Ptprb	+	116275512	116389538	0.0780465	0.840646	-0.323152	0.0716918	0.109065	0.851206	0.18365	0.967728	0.0949653	0.836081	0.052183	0.913447
chr10	Cnot2	-	116485160	116581536	-0.1794	0.0789417	-0.0255579	0.902779	-0.00876343	0.980125	0.0917875	0.967728	0.0442578	0.856002	0.0346459	0.894039
chr10	Rab3ip	-	116905779	116950460	-0.119853	0.444807	0.0205746	0.902779	0.0183282	0.962257	0.0114803	0.994834	0.0505989	0.870754	0.119513	0.484594
chr10	Cct2	-	117050997	117063814	-0.148057	0.304082	-0.0181489	0.930168	-0.0486613	0.890737	0.057215	0.971721	0.13429	0.209501	0.121718	0.516376
chr10	Frs2	-	117070126	117148474	0.116434	0.57873	-0.155221	0.34131	0.221269	0.519215	0.182338	0.951369	0.120068	0.501411	0.233014	0.388198
chr10	Yeats4	-	117215140	117224507	-0.114398	0.473242	0.00856983	0.967712	0.071187	0.817494	-0.00648532	0.997059	0.153277	0.183596	0.0960932	0.708319
chr10	Cpsf6	-	117344666	117376990	-0.0798544	0.521236	-0.0658468	0.382262	0.0602457	0.799747	0.051025	0.969924	0.071692	0.56852	0.164698	0.304088
chr10	Cpm	+	117629499	117687352	0.207019	0.294112	-0.225205	0.0629662	0.0941694	0.828013	0.133892	0.967728	-0.0906555	0.762786	0.108383	0.701827
chr10	Mdm2	-	117688874	117710758	-0.0522325	0.831886	0.0611409	0.630236	-0.0958849	0.78325	0.0176582	0.987105	-0.00541162	0.989453	0.0176407	0.945971
chr10	Nup107	-	117750620	117792737	-0.183068	0.214566	0.108753	0.419155	-0.162188	0.591059	0.0524295	0.975751	0.210098	0.0977077	0.119914	0.607618
chr10	Rap1b	-	117814596	117845974	-0.259875	0.019597	-0.167957	0.0363009	-0.0337529	0.919178	0.0271121	0.977406	0.0137113	0.974212	0.0440374	0.853751
chr10	Dyrk2	-	118855601	118889245	0.0664698	0.862152	0.176111	0.293782	-0.124023	0.813258	-0.0739627	0.975751	-0.105806	0.764492	-0.0606333	0.870491
chr10	Cand1	-	119198811	119240055	-0.0307486	0.772632	0.0566416	0.514655	-0.0615702	0.704333	0.056697	0.967728	0.0282716	0.937493	0.15858	0.328734
chr10	Msrb3	-	120781095	120899215	0.243369	0.136154	-0.227743	0.171568	0.248844	0.479721	-0.0095134	0.997059	0.0128418	0.989453	-0.0265603	0.952819
chr10	Lemd3	-	120923410	120979366	-0.0972687	0.390011	-0.12637	0.293312	-0.0215386	0.949992	-0.0107708	0.99557	0.0455711	0.851151	-0.034817	0.909248
chr10	Gns	+	121365089	121397245	0.117954	0.887061	0.128511	0.79694	-0.58287	0.550932	-0.242676	0.967728	-0.636632	0.0830576	-0.458797	0.353128
chr10	Rassf3	-	121410349	121476250	0.076052	0.79855	0.163839	0.210379	-0.12103	0.77754	-0.0933965	0.969924	-0.0565208	0.937493	-0.0875883	0.765277
chr10	Tbk1	-	121546454	121586872	-0.0458131	0.799078	0.0339164	0.882646	-0.0335532	0.922989	0.0726046	0.967728	-0.146781	0.141697	0.0286817	0.913421
chr10	Xpot	-	121587379	121626523	-0.135508	0.156968	0.0762676	0.676611	-0.200078	0.371722	-0.0413893	0.977322	0.029104	0.93939	0.0947528	0.733102
chr10	Tmem5	-	122081119	122097366	-0.169799	0.16604	0.0588754	0.682328	-0.156029	0.591059	0.0282975	0.979583	0.011001	0.985232	0.0461367	0.868672
chr10	Mon2	-	122992059	123076505	0.0500965	0.900267	0.0820688	0.760713	-0.200028	0.658729	0.0937871	0.969924	-0.240728	0.207367	-0.0737389	0.832251
chr10	Usp15	-	123105005	123197019	-0.210452	0.288216	0.158294	0.270607	-0.382313	0.288621	-0.0583144	0.975751	-0.0253402	0.974212	-0.0395765	0.913816
chr10	Ctdsp2	+	126978716	126999975	-0.0470854	0.856416	-0.00151955	0.992887	-0.044439	0.932306	-0.184871	0.967726	-0.029636	0.974212	0.063701	0.862519
chr10	Cdk4	+	127063534	127067288	-0.0678447	0.706755	0.0180849	0.933158	0.0350774	0.935531	-0.0235272	0.987105	0.114137	0.386073	0.136989	0.520218
chr10	Tspan31	-	127067289	127070261	0.0955297	0.629043	-0.0240499	0.902779	-0.133512	0.694923	-0.101774	0.951369	-0.128682	0.332236	-0.20783	0.242552
chr10	Os9	-	127094258	127121160	0.117328	0.880776	0.0676048	0.902779	-0.399517	0.652015	-0.113452	0.975751	-0.665122	0.0635746	-0.388776	0.371133
chr10	Arhgef25	-	127182520	127190085	0.227793	0.254864	0.123893	0.646093	0.23795	0.538104	0.0991325	0.975751	-0.328138	0.0261192	-0.0528317	0.911939
chr10	Dtx3	-	127190377	127196409	0.303329	0.0550901	0.00189825	0.992887	0.242619	0.527361	0.108126	0.971721	-0.258716	0.100874	-0.181876	0.639255
chr10	Pip4k2c	-	127197066	127211643	0.016075	0.9675	0.0777865	0.664525	-0.213202	0.59535	-0.0819976	0.969924	-0.0990956	0.729727	-0.0740147	0.773812
chr10	Dctn2	+	127266261	127281959	0.0704015	0.535508	0.0366538	0.780131	0.0890511	0.635174	-0.0964392	0.924855	0.0138869	0.974212	-0.0448344	0.783419
chr10	Mbd6	-	127281955	127290719	0.341525	0.24012	0.135079	0.56289	0.211225	0.695947	-0.105278	0.969924	-0.236361	0.384178	-0.265399	0.507715
chr10	Mars	-	127296220	127311786	-0.0678511	0.562561	0.147074	0.214593	-0.218563	0.384778	-0.00891733	0.99557	0.0957462	0.413653	0.0932226	0.71561
chr10	R3hdm2	+	127380331	127499384	0.0166952	0.956083	-0.114449	0.22076	0.0637843	0.885308	0.0396275	0.975751	-0.118612	0.495029	0.0482811	0.823887
chr10	Shmt2	-	127517122	127522444	0.0933942	0.648561	0.0601604	0.761987	-0.0849889	0.802224	-0.176189	0.860333	-0.0124943	0.989453	-0.0600294	0.881888
chr10	Lrp1	-	127538156	127621148	0.0966932	0.974285	0.479116	0.850774	-2.94888	0.550932	-1.2329	0.967728	-2.0462	0.235237	-2.21961	0.413396
chr10	Naca	+	128035345	128048637	-0.137227	0.285974	0.114012	0.248597	0.0218856	0.954201	-0.078023	0.967728	0.182359	0.0635746	0.018248	0.950159
chr10	Ptges3	+	128058927	128077256	-0.318646	0.0468166	-0.165484	0.0553405	0.0363254	0.944281	-0.0495333	0.975751	0.0874411	0.747158	-0.0343908	0.91888
chr10	Atp5b	+	128083306	128090388	-0.0907304	0.565839	0.0120243	0.949993	-0.0701018	0.809091	-0.0468149	0.969924	0.217926	0.0263889	0.155902	0.304088
chr10	Baz2a	+	128090628	128129303	0.15661	0.138208	0.0490146	0.79197	0.062882	0.799312	0.126572	0.951369	-0.11753	0.167281	-0.0139199	0.960705
chr10	Rbms2	-	128129469	128180297	0.0990269	0.310961	-0.109013	0.196727	0.146423	0.538104	0.0437419	0.973047	-0.0485126	0.734671	-0.0884788	0.692446
chr10	Timeless	+	128232062	128252941	-0.0817061	0.787011	-0.0376078	0.902779	0.0899669	0.862781	0.248865	0.634089	0.232435	0.168042	0.215571	0.463895
chr10	Stat2	+	128270558	128292852	0.104083	0.680604	0.0642065	0.802728	0.08215	0.871972	0.209808	0.860333	-0.316251	0.027801	-0.141432	0.647463
chr10	Pan2	+	128303330	128321358	0.0311778	0.937524	0.138561	0.415734	-0.101544	0.85568	0.0133151	0.99557	-0.232602	0.19455	-0.144399	0.619914
chr10	Cnpy2	+	128322439	128327187	-0.0259302	0.932228	0.145561	0.326912	-0.158668	0.626606	-0.141829	0.967728	-0.230983	0.0937089	-0.20682	0.450631
chr10	Cs	+	128337831	128362479	-0.131707	0.260514	-0.104757	0.318465	-0.0476137	0.867547	0.041833	0.975751	0.0580318	0.715202	0.127898	0.502332
chr10	Rnf41	+	128411615	128441441	0.0331568	0.908662	0.104246	0.392732	-0.119827	0.731647	0.00537103	0.997059	-0.0823461	0.814221	-0.0421593	0.897637
chr10	Smarcc2	+	128459235	128490583	0.1383	0.399735	0.0863806	0.499278	0.124431	0.648361	0.113709	0.967728	-0.23548	0.0881468	0.0336313	0.923494
chr10	Myl6	-	128490858	128493886	0.0394352	0.741296	0.0675363	0.694174	0.17682	0.3389	0.0224267	0.987105	-0.157122	0.0345633	-0.223211	0.254124
chr10	Esyt1	-	128510247	128525859	0.0502783	0.923905	0.220374	0.322986	-0.280544	0.615051	0.0663148	0.977322	-0.337983	0.150868	-0.0688784	0.898033
chr10	Rpl41	-	128548109	128549168	-0.244326	0.124894	-0.112843	0.426931	-0.0206559	0.968272	-0.110711	0.967728	0.10611	0.734197	-0.134924	0.606132
chr10	Pa2g4	-	128557765	128565934	-0.15446	0.474597	-0.000432958	0.997522	-0.0318524	0.960277	-0.00850208	0.99557	0.200767	0.163811	0.150266	0.51015
chr10	Rps26	-	128624528	128626506	-0.156443	0.576394	-0.0799412	0.812844	0.234483	0.580886	0.0775249	0.975751	0.0749395	0.973503	-0.102706	0.860466
chr10	Rab5b	-	128677174	128696304	-0.093085	0.340303	-0.0362481	0.886576	-0.0533093	0.783974	0.0188375	0.987105	0.0258311	0.9416	0.0487275	0.839446
chr10	Cdk2	-	128697938	128705051	0.0252157	0.926473	-0.0157833	0.914586	0.0540847	0.899261	0.0231644	0.9782	0.0852828	0.685959	0.121947	0.453861
chr10	Dnajc14	+	128805522	128819446	0.0549028	0.686212	0.0428362	0.620843	-0.0374887	0.892706	-0.071417	0.967728	-0.0728101	0.521662	-0.049057	0.809422
chr10	Ormdl2	-	128817456	128821632	-0.24268	0.0213829	-0.0749624	0.547588	-0.21492	0.415857	-0.0421504	0.975751	-0.0590871	0.803937	-0.198012	0.326195
chr10	Cd63	+	128908918	128912822	0.0102979	0.982623	0.0181532	0.955151	-0.217109	0.61819	-0.185087	0.924855	-0.277938	0.100154	-0.325429	0.197238
chr11	Sfi1	-	3131849	3203346	0.117317	0.606866	0.236963	0.0200121	0.0555548	0.915483	0.178694	0.860523	-0.281057	0.0621411	0.070831	0.806255
chr11	Eif4enif1	+	3201742	3244588	-0.0869063	0.294035	-0.0423228	0.669777	-0.00763954	0.977655	0.124167	0.617511	0.00944002	0.974212	0.127597	0.278831
chr11	Drg1	-	3249918	3266652	-0.12556	0.369109	0.0137393	0.955151	-0.0325354	0.930516	-0.116938	0.958984	0.159434	0.120571	0.040188	0.900522
chr11	Limk2	-	3343296	3409238	0.0283215	0.960826	0.178069	0.419856	-0.225147	0.72491	-0.0540827	0.977406	-0.258736	0.321269	-0.254496	0.453244
chr11	Rnf185	-	3415972	3452956	-0.0997675	0.723559	0.0149283	0.955151	-0.153402	0.718983	-0.0272839	0.987105	-0.16447	0.399788	-0.184305	0.408469
chr11	Smtn	-	3517521	3539654	0.575246	0.00126022	0.037802	0.902779	0.263471	0.538104	-0.0168501	0.989506	-0.158152	0.584206	-0.128502	0.713108
chr11	Tug1	-	3639784	3648814	-0.070484	0.648918	-0.117892	0.231716	0.0126449	0.973293	-0.0761866	0.967728	-0.0144434	0.974212	-0.0866289	0.67371
chr11	Morc2a	+	3649256	3690477	0.0468357	0.677919	0.0787001	0.465069	0.00367546	0.989606	-0.00383991	0.997413	-0.0790254	0.412351	-0.0468796	0.813699
chr11	Tcn2	-	3917076	3932078	0.287721	0.0029051	-0.3402	0.00667537	0.208281	0.488662	0.0852523	0.969924	-0.193605	0.147291	-0.150459	0.594246
chr11	Pes1	+	3963807	3980004	-0.101489	0.459384	0.0411398	0.777164	-0.119782	0.604329	-0.0338967	0.975751	0.179581	0.0687857	0.107346	0.600531
chr11	Sf3a1	+	4160353	4182541	0.0718485	0.597769	0.0010858	0.992887	0.032658	0.919843	-0.0843978	0.967728	0.0949534	0.368775	0.115729	0.539088
chr11	Tbc1d10a	+	4186832	4215507	0.26346	0.204324	0.176593	0.163873	-0.0249067	0.968718	-0.15512	0.962272	-0.14373	0.59315	-0.166603	0.507715
chr11	Mtmr3	-	4480867	4594862	0.0817288	0.394039	-0.00709208	0.955151	0.0094402	0.968718	0.138422	0.633856	0.0576197	0.575278	0.10299	0.438141
chr11	Ascc2	+	4637695	4685699	0.056286	0.765419	0.0157766	0.947162	-0.0703391	0.825353	0.0501184	0.975751	-0.179089	0.120186	0.00656819	0.985484
chr11	Uqcr10	-	4701967	4704364	0.106698	0.615757	0.199715	0.101003	0.0891509	0.81362	-0.21883	0.813462	-0.0747282	0.85847	-0.19559	0.413396
chr11	Nf2	-	4757643	4849544	-0.0226033	0.950288	0.0812003	0.598815	-0.205745	0.586366	-0.0284617	0.987025	-0.0433258	0.973503	0.00620873	0.986602
chr11	Ap1b1	+	4947520	5042794	0.14987	0.25131	-0.0466347	0.686935	0.0902458	0.706693	0.0614496	0.967728	-0.00637188	0.989453	-0.0168887	0.934977
chr11	Gas2l1	-	5054130	5065349	0.257293	0.230098	0.0903815	0.625593	-0.00402317	0.995302	-0.060574	0.975751	0.229197	0.296212	0.193998	0.624275
chr11	Ewsr1	-	5069686	5099099	-0.0170514	0.903019	0.0278933	0.868479	0.0404559	0.843397	0.096227	0.93918	-0.091305	0.431933	0.0278729	0.914914
chr11	Kremen1	-	5191550	5261658	0.126787	0.4725	-0.0425889	0.792193	-0.037015	0.9371	-0.119529	0.951369	0.0676409	0.765909	0.0426946	0.843068
chr11	Xbp1	+	5520640	5525993	0.0113425	0.985781	0.197461	0.33565	-0.221005	0.706134	-0.157311	0.967728	-0.381946	0.0845034	-0.293145	0.413396
chr11	Ccdc117	-	5528886	5542217	0.0406046	0.889432	0.178019	0.213041	-0.0758524	0.857507	-0.0923627	0.969924	-0.0896991	0.697063	-0.0775005	0.815708
chr11	Urgcp	-	5713416	5762438	0.208944	0.596745	0.239259	0.171897	-0.194434	0.766219	-0.0642129	0.975751	-0.243191	0.397541	-0.161053	0.641019
chr11	Dbnl	+	5788482	5800980	0.198779	0.0961218	0.0982434	0.140304	0.000775521	0.998151	-0.0632205	0.967728	-0.012721	0.986687	-0.0475085	0.767472
chr11	Polm	-	5827859	5838342	0.204059	0.148107	0.049729	0.798204	0.121119	0.678513	0.0341935	0.977406	-0.145706	0.354069	-0.111462	0.623944
chr11	Ykt6	+	5955757	5967780	0.00486147	0.985586	0.0442884	0.62255	-0.215063	0.437883	-0.0969658	0.924855	0.0334285	0.9618	-0.0106039	0.961332
chr11	Nudcd3	-	6105690	6200483	-0.062111	0.731154	-0.0438991	0.701163	0.00754973	0.986587	-0.00369611	0.997059	0.232213	0.0401402	0.0369477	0.823635
chr11	Ddx56	-	6257544	6268391	-0.0215762	0.909086	0.112249	0.132638	-0.0711541	0.803995	-0.0864826	0.967728	0.171008	0.0622726	0.0610398	0.781411
chr11	Tmed4	-	6270713	6274837	0.107954	0.615757	0.0621905	0.617146	-0.0619841	0.889486	-0.0324847	0.975751	-0.138011	0.404107	-0.113859	0.51816
chr11	Ogdh	+	6291596	6359094	-0.0954814	0.521023	-0.027838	0.902779	-0.13856	0.571512	0.0189464	0.987105	-0.0252268	0.974212	0.0544866	0.789616
chr11	Zmiz2	+	6389062	6406162	0.237167	0.340019	0.0436317	0.902779	0.142461	0.759835	0.0296582	0.987105	0.0544347	0.974212	0.0954264	0.816539
chr11	Purb	-	6467598	6476076	-0.0116204	0.959175	-0.136096	0.165773	0.0598074	0.828276	-0.0353017	0.975751	0.0800104	0.729679	0.00997585	0.979864
chr11	Ccm2	+	6546886	6596761	-0.061942	0.759286	-0.0140941	0.955151	-0.0884443	0.775064	-0.142137	0.936124	0.0439515	0.937493	-0.127062	0.505322
chr11	Nacad	-	6597813	6606054	0.171365	0.464987	-0.100673	0.681974	0.0603155	0.923769	0.0619987	0.975751	0.054729	0.973503	0.116276	0.728226
chr11	Tbrg4	-	6615597	6626085	-0.0566965	0.814938	0.0395091	0.902779	0.0076445	0.988975	-0.0720755	0.969924	0.169841	0.197152	0.10408	0.7184
chr11	Tns3	-	8431651	8664737	0.242186	0.143827	-0.17247	0.166109	0.162946	0.603121	0.150657	0.951369	-0.0208399	0.974212	0.1176	0.618864
chr11	Hus1	-	8993136	9011538	-0.100941	0.479851	0.142196	0.429799	-0.3376	0.174012	0.000929803	0.999353	0.0299386	0.974212	0.161939	0.566529
chr11	Upp1	+	9118007	9136170	0.14577	0.874112	0.54734	0.181926	-0.823711	0.488662	-0.286296	0.969924	-0.770961	0.0696896	-0.508816	0.402773
chr11	Grb10	-	11930498	12037422	0.0505404	0.906288	-0.235929	0.0890489	0.26196	0.576601	0.239502	0.813462	-0.00641989	0.989453	0.123532	0.644044
chr11	Ppp3r1	+	17159297	17200380	-0.216639	0.0356821	-0.0265349	0.902779	-0.0771127	0.72616	-0.0225353	0.987105	0.0458442	0.844687	0.0717037	0.776378
chr11	Pno1	-	17203197	17211589	-0.229026	0.148107	0.0578546	0.866584	-0.0799643	0.857226	-0.0175998	0.994834	0.271251	0.0314507	0.224397	0.422224
chr11	C1d	+	17257617	17269176	-0.250988	0.0540302	-0.147756	0.0964656	-0.0183572	0.967389	-0.031563	0.977322	0.0434315	0.937493	-0.061981	0.809208
chr11	Actr2	-	20062303	20112951	-0.220583	0.342496	-0.015088	0.966813	-0.255421	0.538719	-0.24386	0.958984	-0.0384783	0.974212	0.228328	0.515499
chr11	Rab1a	+	20201601	20226856	-0.186867	0.353856	-0.186613	0.414656	-0.239047	0.527361	-0.232144	0.959994	-0.216486	0.125915	0.223449	0.523126
chr11	Cep68	-	20226687	20250111	-0.202861	0.568217	-0.253796	0.424245	0.029105	0.974326	-0.115682	0.975751	0.193984	0.47611	0.425064	0.393993
chr11	Aftph	-	20685083	20741556	-0.0922142	0.559475	-0.0742709	0.565749	0.0263186	0.948052	0.0063943	0.997059	0.0084099	0.989453	-0.0180408	0.948108
chr11	Lgalsl	-	20823354	20831916	0.0860511	0.775294	-0.201931	0.288226	0.109444	0.81082	-0.0110437	0.997059	0.076491	0.885729	0.0296253	0.955484
chr11	Peli1	+	21091323	21150327	-0.00980785	0.974285	-0.171815	0.245899	-0.00158507	0.997538	0.050581	0.975751	0.0222774	0.974212	0.074035	0.816027
chr11	Vps54	+	21238570	21321133	-0.10786	0.205116	-0.0945426	0.391724	-0.0184822	0.937118	-0.0219418	0.987105	-0.0750285	0.474094	0.0645861	0.757902
chr11	Ugp2	-	21321125	21371267	-0.121799	0.245287	-0.0204562	0.902779	-0.132574	0.527361	-0.032271	0.975751	-0.090878	0.384178	-0.0495427	0.877999
chr11	Mdh1	-	21556691	21571934	-0.107945	0.436227	0.0205439	0.902779	0.0198671	0.958071	-0.0692991	0.967728	0.179795	0.0635746	0.0648124	0.750422
chr11	Ehbp1	-	22005824	22287078	0.242948	0.0120703	-0.0398911	0.902779	0.134617	0.54425	0.0259861	0.987105	-0.0828338	0.567147	-0.122984	0.632249
chr11	B3gnt2	-	22834738	22860336	-0.0612052	0.808658	-0.0404919	0.868488	-0.289276	0.441391	-0.151567	0.918517	-0.115506	0.5365	-0.0929325	0.695712
chr11	Cct4	+	22990592	23003336	-0.164635	0.102422	0.0671855	0.56268	-0.0936372	0.679745	-0.0450146	0.973047	0.178257	0.0771909	0.0754167	0.770337
chr11	Xpo1	+	23255912	23297597	-0.294922	0.0121146	-0.020216	0.955151	-0.0879062	0.762475	0.0750334	0.973047	0.15659	0.113467	0.187139	0.423335
chr11	Usp34	+	23306845	23490560	-0.0829205	0.385795	0.036683	0.902779	-0.144016	0.437883	0.0845668	0.967728	0.0335045	0.850007	0.124572	0.510312
chr11	Ahsa2	-	23487881	23498039	-0.0146948	0.972643	0.238265	0.00383319	-0.0579342	0.930718	0.0479067	0.975751	-0.0731299	0.896489	0.0960512	0.619783
chr11	0610010F05Rik	-	23564948	23634991	-0.105166	0.499892	0.0460264	0.887212	-0.0662001	0.825353	0.00397092	0.998278	0.00168565	0.993453	-0.00786334	0.984592
chr11	Pex13	-	23646478	23665935	0.0381721	0.808179	0.0309101	0.881825	-0.0109363	0.977017	-0.0354581	0.975751	-0.0401998	0.926097	-0.119712	0.640057
chr11	Pus10	+	23665400	23732876	-0.0581776	0.80716	-0.0285691	0.902779	-0.0558607	0.899013	0.00197856	0.998278	0.0880215	0.662244	0.0215878	0.942658
chr11	Pnpt1	+	29130231	29162010	-0.191014	0.219459	0.0573645	0.756266	-0.0423941	0.923692	0.151139	0.924855	-0.0294935	0.974212	0.0655473	0.773812
chr11	Smek2	+	29172589	29220797	-0.199045	0.0460691	-0.149427	0.201378	-0.0132475	0.968317	0.0428506	0.975751	0.113702	0.249275	0.0224589	0.941317
chr11	Mtif2	+	29526378	29545452	-0.173857	0.219459	0.0404573	0.902779	-0.0973002	0.737871	-0.00791972	0.997059	0.111396	0.413816	0.0393799	0.904769
chr11	Rtn4	+	29692897	29744414	-0.0296472	0.843706	-0.0318594	0.897642	-0.0720939	0.714115	-0.106549	0.958984	0.0102938	0.984304	0.0526275	0.854321
chr11	Sptbn1	-	30099394	30268205	0.157182	0.331131	-0.181559	0.201195	0.157328	0.57286	0.248663	0.731541	-0.0526954	0.895264	-0.0527264	0.867411
chr11	Psme4	+	30771727	30880361	-0.148475	0.192358	-0.0089302	0.955151	-0.14047	0.542412	0.00014678	0.999633	0.165331	0.077096	0.126272	0.528077
chr11	Erlec1	-	30865631	30954173	-0.0907286	0.765683	-0.0473899	0.85168	-0.136042	0.769833	-0.0443909	0.975751	-0.348207	0.0315062	-0.126682	0.622386
chr11	Bod1	-	31665149	31671862	-0.0528544	0.767317	-0.0475505	0.757649	0.0145028	0.971563	-0.145869	0.879197	0.143795	0.188202	-0.0662753	0.77714
chr11	Cpeb4	+	31870883	31935635	-0.088828	0.596745	-0.205405	0.110492	-0.117426	0.658729	0.0838316	0.969924	-0.0227071	0.974212	0.0636678	0.838531
chr11	Rhbdf1	-	32209584	32222333	0.316618	0.0570996	0.0820043	0.577148	0.107657	0.771923	-0.03431	0.977406	-0.0808842	0.876622	-0.0920192	0.839446
chr11	Hba-x	+	32276599	32278116	-0.358544	0.593047	-0.437057	0.511074	0.0769017	0.961154	-0.481302	0.967728	0.857596	0.00665511	0.0526131	0.972855
chr11	Hba-a1	+	32283671	32284486	0.888258	0.0166474	-0.0194119	0.987271	0.687642	0.206315	-0.349504	0.967728	0.349593	0.338189	-0.442904	0.619914
chr11	Hba-a2	+	32296491	32297310	0.686853	0.0566029	-0.0316423	0.968162	0.454257	0.371722	-0.607937	0.936124	0.302824	0.20572	-0.44397	0.57274
chr11	Stk10	+	32533265	32624595	-0.0862626	0.853209	0.220615	0.360747	-0.364338	0.538104	-0.0545787	0.987105	-0.192795	0.484403	-0.225882	0.563516
chr11	Fbxw11	+	32642002	32746816	-0.108301	0.411335	-0.0310808	0.891201	-0.192467	0.441391	-0.0297367	0.975751	0.0441889	0.882229	0.118304	0.482639
chr11	Npm1	-	33152497	33163206	-0.353496	0.0794222	-0.0615451	0.846057	-0.0859084	0.875304	-0.0917499	0.969924	0.23468	0.14967	0.121987	0.699724
chr11	Gabrp	-	33550780	33578980	0.159029	0.589005	-0.256763	0.210745	0.163315	0.740861	0.086133	0.975751	0.077744	0.928992	-0.106207	0.811368
chr11	Pank3	+	35769494	35791285	-0.217263	0.176337	-0.168104	0.379935	-0.199422	0.538104	0.0261419	0.98756	0.209359	0.0878278	0.161311	0.606216
chr11	Rars	-	35808380	35834528	-0.126425	0.308304	0.0812535	0.489595	-0.152033	0.538104	-0.00817904	0.99557	0.0900821	0.464567	-0.0201947	0.943183
chr11	Wwc1	-	35839177	35980089	0.409637	0.00532446	-0.147032	0.160543	0.295737	0.460199	-0.0222995	0.987105	0.0303045	0.974212	0.0317853	0.91999
chr11	Mat2b	-	40679313	40695203	-0.11027	0.233094	0.0236463	0.902779	0.0186668	0.951359	-0.0788224	0.967728	-0.0145518	0.974212	-0.0558908	0.842271
chr11	Hmmr	-	40701387	40733463	-0.322081	0.385221	-0.0737784	0.902779	-0.056097	0.956435	0.108714	0.97294	0.418465	0.0822028	0.316744	0.400894
chr11	Nudcd2	+	40733660	40740046	-0.0706399	0.596745	0.047351	0.73583	0.101488	0.665326	-0.0756617	0.967728	0.126944	0.263889	0.0149401	0.957655
chr11	Ccng1	-	40748551	40755315	-0.127165	0.339491	-0.0939337	0.429799	0.0343042	0.922823	0.071722	0.967728	0.0923163	0.421682	-0.013738	0.963316
chr11	Slu7	+	43433722	43447982	-0.0601018	0.632229	0.0264917	0.902779	-0.00583078	0.985075	0.00749783	0.99557	-0.0734541	0.469654	-0.0690424	0.728954
chr11	Pwwp2a	+	43681679	43722633	-0.0795296	0.745857	-0.127546	0.327674	0.0790505	0.847827	0.0809337	0.969924	0.037802	0.973503	0.0265152	0.934169
chr11	Ttc1	-	43730005	43747973	-0.129965	0.39411	-0.00316786	0.992887	-0.0457986	0.904119	-0.0431954	0.975751	0.191123	0.14541	0.0776213	0.722497
chr11	Ublcp1	-	44454570	44472168	-0.156555	0.139518	-0.197944	0.00144013	-0.104129	0.57286	-0.138728	0.890831	-0.00683674	0.989453	-0.207872	0.316519
chr11	Rnf145	+	44518792	44565520	0.0514893	0.673379	-0.0777525	0.456233	0.0123771	0.966844	-0.0503818	0.973047	-0.0241104	0.973503	-0.0807961	0.712901
chr11	Clint1	+	45851931	45910625	-0.00941946	0.980851	0.0192286	0.902779	-0.204169	0.573522	0.00957446	0.994834	-0.138339	0.430578	-0.0269831	0.903365
chr11	Adam19	+	46054501	46147347	0.0254349	0.961569	0.0958716	0.631845	-0.367514	0.538104	-0.121195	0.967728	-0.357323	0.0990574	-0.183677	0.463182
chr11	Gm12174	+	46727797	46728703	-0.280701	0.0142865	-0.0137332	0.914007	-0.082392	0.783423	-0.0151499	0.987105	0.194315	0.0753665	0.0584832	0.812395
chr11	Rack1	+	48800359	48806241	0.0290818	0.882548	0.160952	0.0658643	-0.0675455	0.798167	-0.163943	0.736636	0.139064	0.166554	-0.0425629	0.839446
chr11	Trim41	-	48806402	48817767	0.201776	0.0995373	0.051943	0.675488	0.081686	0.759835	0.0457718	0.973047	-0.0124831	0.986808	-0.0369819	0.884337
chr11	Psme2b	-	48945344	48946410	0.0164329	0.936725	0.136832	0.0418826	0.0860893	0.732905	-0.0938325	0.967726	0.0666911	0.72187	-0.0389381	0.90458
chr11	Mgat1	+	49244190	49263027	0.156246	0.782879	0.212179	0.414362	-0.37738	0.598061	-0.240234	0.967728	-0.266701	0.477908	-0.250861	0.522598
chr11	Cnot6	-	49671496	49714004	-0.213427	0.0684198	-0.0726552	0.618077	0.00408613	0.991294	0.042148	0.975751	0.0902043	0.521055	0.201942	0.363795
chr11	Gm12191	-	49678619	49679143	-0.0439969	0.797076	0.12152	0.375653	0.0121896	0.974523	-0.0759767	0.969924	-0.0183519	0.974212	-0.12191	0.683186
chr11	Mapk9	+	49846750	49886421	-0.119219	0.0819952	-0.159061	0.149644	-0.0582565	0.726904	0.0417716	0.975751	-0.030691	0.937493	0.105847	0.652256
chr11	Tbc1d9b	+	50131059	50172785	0.0874254	0.862385	0.150172	0.467258	-0.26209	0.653806	-0.118901	0.967728	-0.318673	0.206171	-0.221574	0.457727
chr11	Sqstm1	-	50200151	50210820	0.00798765	0.987299	0.216978	0.351039	-0.161481	0.724428	-0.10669	0.973047	-0.164271	0.431787	-0.221191	0.544361
chr11	Mgat4b	+	50225334	50235103	0.119993	0.833442	0.248052	0.31	-0.293902	0.672887	-0.263392	0.962272	-0.358627	0.212336	-0.233972	0.576511
chr11	Canx	-	50293956	50325673	-0.109119	0.641398	0.0853167	0.48943	-0.242454	0.522701	-0.00108683	0.99913	-0.101559	0.598468	-0.0605882	0.781135
chr11	Hnrnph1	+	50377693	50386528	-0.161555	0.308495	-0.0731646	0.539748	0.0184759	0.968718	0.0643162	0.969672	0.000341424	0.999017	0.0835185	0.700687
chr11	Clk4	+	51263113	51281770	0.137406	0.455536	0.0950621	0.432452	-0.116411	0.709317	0.0235622	0.987105	-0.131143	0.350941	-0.0150149	0.957455
chr11	Hnrnpab	-	51600099	51606881	-0.167167	0.253241	-0.0351605	0.902779	0.014343	0.974755	-0.0866846	0.967728	0.161842	0.158113	0.0941101	0.694944
chr11	Nhp2	+	51619772	51623714	-0.242299	0.238762	0.07275	0.861369	-0.0701103	0.907819	-0.0167646	0.994834	0.26532	0.118245	0.10699	0.788954
chr11	Sec24a	-	51692262	51757280	0.056473	0.728222	-0.106762	0.445933	0.0280497	0.946891	0.0496578	0.975751	-0.120887	0.489273	-0.0494968	0.880685
chr11	Sar1b	+	51763662	51791953	-0.114394	0.415318	-0.00886476	0.958101	-0.147966	0.564675	-0.0611516	0.971721	-0.088464	0.536715	-0.151894	0.519543
chr11	Cdkn2aipnl	+	51967630	51977336	-0.042047	0.807049	0.126724	0.0889966	-0.00545759	0.988975	-0.119639	0.924855	0.0315586	0.973503	-0.0885947	0.658838
chr11	Ube2b	-	51985145	52002087	-0.129523	0.250536	-0.082695	0.288182	-0.0155196	0.961154	-0.0575871	0.967728	-0.106855	0.267751	-0.0968126	0.576118
chr11	Ppp2ca	+	52098823	52122749	-0.151863	0.0327057	0.0122219	0.939441	-0.0362959	0.847545	0.0407217	0.971721	0.0875196	0.199143	0.0211683	0.929976
chr11	Skp1a	+	52230521	52246858	-0.179865	0.0687315	0.0386401	0.853612	-0.129217	0.569183	-0.0538476	0.971835	0.134787	0.176696	0.0228823	0.94158
chr11	Vdac1	+	52360861	52389397	-0.0770288	0.468713	-0.0116313	0.918846	-0.00541299	0.985075	-0.0583899	0.967728	0.112846	0.136415	0.042389	0.839214
chr11	9530068E07Rik	+	52396427	52408723	-0.0233727	0.895819	0.00995339	0.942654	-0.0202722	0.954858	-0.125682	0.722004	0.10477	0.293814	-0.0470349	0.780167
chr11	Hspa4	-	53259813	53300479	-0.205916	0.0603163	-0.0635554	0.697313	-0.0935546	0.690845	-0.028634	0.981532	0.101569	0.307896	0.0687593	0.760341
chr11	Aff4	+	53350481	53421830	0.01191	0.977838	0.106361	0.60625	-0.274395	0.527361	0.0328007	0.987105	-0.10444	0.701479	0.0697582	0.832308
chr11	Uqcrq	-	53427921	53430831	0.200344	0.596233	0.126593	0.717926	0.0270125	0.977847	-0.255971	0.958984	0.0200276	0.989453	-0.18738	0.745378
chr11	Shroom1	+	53456706	53467766	0.287909	0.41538	0.1946	0.445782	-0.0322552	0.973727	-0.0174541	0.99557	-0.452468	0.0766457	-0.26037	0.505156
chr11	Sept8	+	53519735	53549603	0.00647459	0.975412	-0.0774617	0.295336	-0.050842	0.850455	-0.0212608	0.977406	-0.0654583	0.638811	0.0210312	0.908358
chr11	Kif3a	+	53567191	53604248	-0.0574877	0.645877	-0.0829667	0.612335	-0.0840141	0.67698	0.111701	0.967728	0.00847606	0.987517	0.0855331	0.732838
chr11	Slc22a5	-	53864541	53891801	-0.12571	0.937706	0.641846	0.313122	-1.35244	0.501929	-0.461569	0.967728	-1.0431	0.132111	-0.796986	0.453851
chr11	P4ha2	+	54100923	54131668	-0.027761	0.987299	0.475206	0.422608	-1.00525	0.542018	-0.291864	0.973047	-0.890332	0.151773	-0.637031	0.480745
chr11	Rapgef6	+	54518521	54699286	-0.124491	0.566542	-0.102772	0.641793	-0.0564054	0.908674	0.129436	0.967728	0.265773	0.0445988	0.236257	0.384732
chr11	Cdc42se2	-	54717414	54787703	-0.155554	0.84779	0.366206	0.19833	-0.726199	0.488662	-0.280172	0.967728	-0.571672	0.126071	-0.379471	0.432158
chr11	Hint1	+	54866437	54870496	-0.0792041	0.528734	0.132726	0.257881	0.0168748	0.960642	-0.0696887	0.969924	-0.0195938	0.974212	0.0280415	0.941985
chr11	Gpx3	+	54902853	54910382	-2.42013	0.410657	-0.58566	0.561362	-2.25945	0.603121	-0.0857579	0.994834	-2.35799	0.158113	-0.076413	0.967139
chr11	Tnip1	-	54910786	54962940	0.0397098	0.853297	-0.0310875	0.902779	0.0421937	0.908873	-0.0653443	0.969924	-0.133853	0.37085	0.198412	0.551227
chr11	Anxa6	-	54978961	55033473	-0.0863152	0.641824	-0.100977	0.352904	0.00871634	0.985075	0.0195413	0.987105	0.12059	0.350611	0.201506	0.2139
chr11	Gm2a	+	55097984	55113029	0.146786	0.301111	-0.13412	0.0978288	-0.0563699	0.867157	-0.0631454	0.967728	-0.182705	0.112299	-0.26903	0.0508815
chr11	Sparc	-	55394158	55420080	-0.0606177	0.920349	0.172775	0.547684	-0.263608	0.697984	-0.0695441	0.977322	-0.399253	0.116523	-0.213265	0.612964
chr11	Atox1	-	55446642	55461138	-0.00824591	0.988603	0.209822	0.121834	-0.311163	0.569182	-0.247903	0.802703	0.0767124	0.937493	-0.0995357	0.745767
chr11	G3bp1	+	55469751	55500888	-0.0471162	0.712896	0.0358068	0.899239	0.00475807	0.989227	0.0606369	0.969924	0.121927	0.117079	0.186083	0.403058
chr11	Fam114a2	-	57482989	57518656	-0.0265061	0.924626	0.128286	0.185431	-0.147302	0.635174	-0.0239621	0.987105	-0.116234	0.468653	-0.210718	0.29407
chr11	Mfap3	+	57518651	57533817	-0.0325692	0.928786	0.0230847	0.919289	-0.308403	0.482461	0.0713917	0.969924	-0.16746	0.350941	-0.0350184	0.908283
chr11	Hand1	-	57828712	57832147	0.082939	0.826915	0.00271054	0.992887	0.031782	0.965344	-0.0235549	0.988955	-0.104859	0.842389	-0.0671901	0.854212
chr11	Larp1	+	57973274	58062034	0.0389057	0.827385	0.00199	0.992887	-0.0412074	0.891911	-0.0251874	0.977322	0.0695312	0.598864	0.0890188	0.633104
chr11	Cnot8	+	58092798	58118596	-0.0349553	0.819036	-0.00689702	0.955151	-0.123427	0.579504	-0.0435469	0.969924	-0.136919	0.13773	-0.105789	0.571464
chr11	Gemin5	-	58120000	58168559	-0.141941	0.58329	0.0330796	0.902779	-0.0452268	0.944347	0.122106	0.967728	0.178203	0.325194	0.238968	0.326195
chr11	Sh3bp5l	+	58330706	58347728	0.142161	0.289037	0.040366	0.809863	0.0516901	0.873026	-0.0687637	0.967728	0.0122249	0.986808	-0.0649676	0.728954
chr11	Rnf187	-	58932287	58938906	0.0263889	0.879656	0.0404818	0.897425	0.0408453	0.891369	-0.169853	0.890802	0.153387	0.126071	0.198791	0.428224
chr11	Arf1	-	59211411	59228267	-0.0312995	0.907431	0.130462	0.171706	-0.174015	0.57286	-0.0927994	0.967728	-0.07941	0.678447	-0.11926	0.509986
chr11	Snap47	-	59407140	59450034	-0.0892456	0.54469	0.0669634	0.490755	-0.0817541	0.759835	-0.0536522	0.969924	-0.00926704	0.989453	0.0233603	0.926883
chr11	Zkscan17	-	59485519	59506640	0.138021	0.339234	0.0131956	0.955151	0.0680506	0.814058	-0.0454011	0.975751	-0.0305055	0.974212	0.055517	0.819552
chr11	Mprip	+	59662472	59780860	0.206072	0.0504648	0.0891888	0.423166	0.0531517	0.85614	-0.0165005	0.987105	-0.119127	0.184878	-0.097485	0.617221
chr11	Flcn	-	59791407	59810123	0.228047	0.22212	0.114026	0.460144	0.0301454	0.961389	-0.109444	0.967728	-0.251284	0.093605	-0.201341	0.420994
chr11	Cops3	-	59817794	59839837	-0.31081	0.000826488	-0.0196311	0.902779	-0.186596	0.456302	0.0126954	0.991382	0.0625767	0.736448	0.0618843	0.773812
chr11	Srebf1	-	60199083	60222686	0.235293	0.653006	0.212079	0.346659	-0.153592	0.879968	-0.0609704	0.977406	-0.221439	0.651732	-0.154954	0.728954
chr11	Tom1l2	-	60223795	60352911	0.223485	0.104158	0.0178476	0.928834	0.0176851	0.969847	-0.0523917	0.975751	0.0507018	0.90194	-0.0545271	0.832308
chr11	Drg2	+	60454616	60468752	-0.119509	0.430584	0.0347892	0.831281	-0.0473206	0.90253	-0.0325889	0.975751	0.132011	0.299981	0.0470112	0.856852
chr11	Alkbh5	+	60537682	60558512	0.0611343	0.795982	0.0668932	0.701269	-0.215823	0.523697	-0.0786897	0.969924	0.0153956	0.977862	0.0818859	0.729271
chr11	Flii	-	60714142	60727263	0.218041	0.099213	-0.111065	0.38694	0.106859	0.679404	0.239018	0.437945	-0.159136	0.219561	0.0296916	0.927829
chr11	Smcr8	+	60777524	60788287	0.0200337	0.95256	0.126173	0.399068	-0.307646	0.456302	0.0794468	0.969924	-0.0424901	0.973503	0.0846582	0.765135
chr11	Tmem11	-	60864451	60879038	-0.121015	0.539895	-0.12144	0.225318	-0.0531173	0.906248	-0.0959698	0.967728	0.0615249	0.88617	-0.0725964	0.747099
chr11	Natd1	-	60902245	60913792	0.0673751	0.840514	0.0137727	0.955151	-0.179727	0.680814	-0.12312	0.967728	-0.125519	0.576725	-0.165651	0.566529
chr11	Map2k3	+	60932056	60952803	0.0256584	0.863226	-0.0911376	0.359288	-0.0260768	0.927063	-0.163053	0.731541	0.105666	0.364047	-0.0675389	0.767472
chr11	Usp22	-	61151780	61175059	-0.0639228	0.509488	-0.031094	0.755629	-0.0881696	0.60376	0.0742399	0.959994	0.0363427	0.859556	0.084945	0.463895
chr11	Aldh3a2	-	61224485	61267523	-0.102992	0.670246	0.0162008	0.938539	-0.106558	0.783423	0.0949989	0.967728	-0.0869884	0.736587	0.05472	0.82018
chr11	Epn2	-	61517248	61579719	0.198909	0.245287	-0.216254	0.120007	0.0886644	0.812594	-0.0772412	0.973047	0.111842	0.516183	-0.0685784	0.834215
chr11	Fam83g	+	61684081	61709950	0.34898	0.0336546	0.0263213	0.902779	0.0926728	0.818083	-0.0534365	0.975751	-0.0135186	0.989453	-0.246704	0.387161
chr11	Ulk2	-	61775597	61855322	-0.0868067	0.827359	0.051898	0.887508	-0.211443	0.672089	-0.103647	0.967728	-0.237267	0.267767	-0.217019	0.427898
chr11	Akap10	-	61865202	61930306	-0.174517	0.0715764	-0.0344599	0.888409	-0.130812	0.538982	-0.0299927	0.977406	0.0645311	0.623279	0.0687278	0.759663
chr11	Specc1	+	61956762	62223013	0.11157	0.561304	0.0527	0.839562	-0.1431	0.638684	0.000521713	0.999353	-0.0388381	0.967358	-0.0660477	0.829978
chr11	Ncor1	-	62315662	62458703	0.0842545	0.568306	-0.0926481	0.429882	0.0279335	0.945811	0.214749	0.462713	-0.117829	0.257504	0.0299513	0.910954
chr11	Ubb	+	62551170	62553213	-0.0134768	0.946564	-0.00998896	0.91299	-0.0375466	0.905509	-0.0478084	0.967728	-0.0108446	0.980533	-0.129196	0.169369
chr11	Trpv2	+	62574485	62600305	0.148661	0.0972778	-0.0701659	0.447374	0.0876656	0.603684	0.0624002	0.967728	0.172591	0.0341968	-0.0867782	0.600932
chr11	Pmp22	+	63128981	63159547	0.11852	0.744898	-0.235316	0.245706	0.219936	0.65048	-0.00702848	0.997977	0.0587733	0.973503	-0.0689463	0.878889
chr11	Map2k4	-	65688243	65788359	-0.0781236	0.374385	-0.0300779	0.902779	-0.019769	0.939319	0.0207982	0.987105	0.0431135	0.751788	-0.0305596	0.905846
chr11	Ntn1	-	68209363	68386826	0.267101	0.504073	0.186673	0.259742	-0.0779474	0.936226	-0.117431	0.969924	-0.388941	0.143695	-0.426813	0.137666
chr11	Myh10	+	68691914	68816625	0.167725	0.325883	-0.147112	0.29451	0.0747171	0.838737	0.2508	0.553821	0.0812606	0.66205	0.0980485	0.717974
chr11	Ndel1	-	68821433	68853131	0.117308	0.520381	0.0528056	0.764122	-0.0185594	0.969116	0.0746233	0.967728	-0.144725	0.283044	-0.102734	0.622386
chr11	Rpl26	+	68901565	68904534	-0.171016	0.264312	0.0953877	0.427582	-0.1318	0.674496	-0.213025	0.535599	0.221648	0.115181	-0.119571	0.629487
chr11	Ctc1	+	69015907	69036473	0.0915228	0.417647	-0.00572573	0.98038	0.0641692	0.769897	0.138017	0.962272	0.0116552	0.974212	0.0113686	0.975369
chr11	Vamp2	+	69088527	69092381	0.04615	0.871688	-0.129155	0.364577	-0.0493744	0.923015	-0.197079	0.834459	-0.222317	0.107377	-0.22997	0.317029
chr11	Trappc1	+	69323985	69325793	-0.118151	0.386227	0.0331643	0.902779	-0.0946839	0.714115	-0.0797139	0.967728	-0.059863	0.834469	-0.154985	0.428803
chr11	Chd3	-	69343272	69369426	0.321328	0.00156415	-0.00177419	0.992887	0.0788469	0.793313	0.0636345	0.973047	-0.10705	0.425526	-0.0711009	0.818159
chr11	Kdm6b	-	69398507	69418147	0.0411211	0.960659	0.269384	0.445341	-0.392319	0.645507	-0.276398	0.967728	-0.24085	0.661446	-0.326666	0.555319
chr11	Fxr2	+	69632970	69653297	0.0795673	0.682759	-0.00698033	0.960466	0.0585261	0.872762	-0.0266582	0.977322	-0.071995	0.77953	-0.116534	0.544769
chr11	Mpdu1	-	69656696	69662649	0.0103324	0.956576	-0.139706	0.0828117	-0.0131455	0.968718	-0.104917	0.961569	0.0630051	0.660441	-0.215321	0.15761
chr11	Eif4a1	-	69666935	69672423	-0.188529	0.118988	0.0794763	0.352281	-0.00294942	0.995204	0.0826422	0.967728	0.075207	0.595048	-0.151978	0.29407
chr11	Senp3	-	69673109	69682084	0.0900952	0.683766	-0.0644264	0.681974	0.115358	0.726904	-0.0478541	0.975751	0.0303846	0.974212	-0.00203637	0.995916
chr11	Polr2a	-	69733996	69758633	0.162841	0.45803	-0.101757	0.147559	0.150401	0.671355	0.215181	0.0624178	0.000232597	0.999694	0.121326	0.421411
chr11	Eif5a	-	69916711	69921958	-0.334656	0.0531191	-0.175544	0.257881	-0.140909	0.720905	-0.0786131	0.971835	0.299146	0.0240554	0.117046	0.704007
chr11	Elp5	-	69968223	69981291	-0.152597	0.133927	0.0689994	0.498415	-0.134595	0.538104	-0.0650132	0.967728	0.0717089	0.543091	-0.0589032	0.764859
chr11	Ctdnep1	+	69981167	69990601	0.0692216	0.554966	-0.0784295	0.400433	-0.00519669	0.988975	-0.111717	0.924855	-0.105172	0.301226	-0.106412	0.490383
chr11	Gabarap	+	69991369	69994949	-0.0672093	0.562049	-0.0471662	0.753714	0.0137575	0.963659	-0.0690877	0.967728	-0.100883	0.326648	-0.18486	0.303584
chr11	Phf23	+	69995765	70000011	0.119871	0.439078	0.0858605	0.63054	-0.0825655	0.777068	-0.121936	0.967728	-0.136594	0.278535	-0.156935	0.496562
chr11	Acadvl	-	70010182	70015428	0.113686	0.357323	-0.019223	0.907747	0.0664722	0.77955	0.0163028	0.987105	0.131664	0.162734	0.0577731	0.773812
chr11	Pelp1	-	70392880	70410031	0.131079	0.315436	-0.00161349	0.992887	0.0865081	0.730319	0.0198229	0.987105	0.0488957	0.915496	0.134696	0.51816
chr11	Psmb6	+	70525356	70527858	-0.12427	0.302037	0.0311261	0.902779	0.0135604	0.969116	-0.0112827	0.994834	0.0819776	0.646844	-0.0124901	0.972255
chr11	Slc25a11	-	70644018	70647423	-0.108806	0.298128	-0.025922	0.892024	-0.0503099	0.828678	-0.0160019	0.987105	0.0489982	0.83042	0.0651667	0.703199
chr11	Rnf167	+	70647242	70651421	0.143174	0.110242	-0.0490636	0.80768	0.0912918	0.628124	-0.0389447	0.975751	-0.153318	0.0640659	-0.143311	0.450829
chr11	Pfn1	-	70651846	70654650	-0.119717	0.414165	-0.0761508	0.705544	-0.0571858	0.86049	-0.170281	0.924855	0.0838891	0.520797	0.0151124	0.967895
chr11	Spag7	-	70663768	70669416	-0.203287	0.146427	-0.0781354	0.522112	0.0533278	0.880078	0.00521275	0.997059	0.268122	0.02185	-0.0800535	0.728954
chr11	Camta2	-	70669462	70688176	0.283282	0.0616984	-0.0185108	0.947334	0.0642168	0.890785	-0.122962	0.967728	-0.228985	0.188982	-0.0273796	0.947528
chr11	Kif1c	+	70700322	70731970	0.229729	0.0928417	0.0134055	0.921293	0.116136	0.674055	-0.106123	0.879197	0.061912	0.850395	0.0257118	0.934977
chr11	Rabep1	+	70844722	70943105	-0.00729721	0.970602	0.0370268	0.853438	-0.0512744	0.834883	-0.0413861	0.975751	-0.0103901	0.981445	0.066074	0.754834
chr11	Nup88	-	70943057	70969973	-0.0440195	0.730099	0.0696763	0.422608	-0.0327933	0.90073	0.0195489	0.987105	-0.0341911	0.898199	-0.0326746	0.879714
chr11	C1qbp	-	70977845	70983026	-0.195645	0.308495	-0.0304221	0.903959	-0.0328007	0.954915	-0.181399	0.947001	0.244001	0.0775839	0.0635613	0.854321
chr11	Dhx33	-	70984090	71004553	-0.115007	0.385058	-0.074987	0.547684	-0.139449	0.563759	0.0834812	0.967728	0.0546698	0.791808	0.200606	0.281055
chr11	Derl2	-	71007439	71019841	0.0807618	0.79939	0.108732	0.201195	-0.0806716	0.882031	-0.170188	0.724416	-0.12714	0.618457	-0.0683365	0.728954
chr11	Mis12	+	71019610	71027371	-0.0373618	0.824974	0.0747169	0.494757	-0.0312971	0.924881	0.0156314	0.98756	0.133265	0.113432	-0.052681	0.825866
chr11	Txndc17	+	72207553	72210487	-0.118998	0.356666	-0.00444533	0.97933	-0.103575	0.645265	-0.127553	0.825615	0.00332591	0.989453	-0.0884776	0.572217
chr11	Xaf1	+	72301431	72313733	0.0188439	0.954051	-0.178501	0.343456	0.17476	0.626661	0.00109966	0.999353	-0.0852615	0.811542	0.188753	0.57912
chr11	Mybbp1a	+	72441377	72451550	-0.0679309	0.691721	0.0398417	0.81191	-0.0515578	0.887201	0.108553	0.924855	0.163427	0.129011	0.200297	0.390911
chr11	Ube2g1	+	72607260	72686481	-0.271236	0.11402	-0.277161	0.0246902	0.0109803	0.98487	-0.0182549	0.992482	0.112759	0.619544	0.104548	0.727592
chr11	Ankfy1	+	72690001	72772146	-0.0915786	0.578357	-0.0609874	0.602428	-0.0896407	0.740774	0.132291	0.879197	0.0866888	0.551138	0.136226	0.407215
chr11	Zzef1	+	72796225	72927120	0.128429	0.26968	-0.0238793	0.902779	-0.00613546	0.987397	0.201965	0.536938	-0.0983661	0.428472	-0.192995	0.422588
chr11	Atp2a3	+	72961168	72993043	0.0007347	0.998108	-0.206937	0.374487	-0.026138	0.970518	0.110107	0.971721	0.0128303	0.989453	-0.0419294	0.935383
chr11	Ncbp3	+	73047866	73083579	-0.00402206	0.989124	-0.0619929	0.693386	0.0217954	0.962257	0.0107854	0.994834	0.145402	0.23992	-0.00681871	0.984036
chr11	Ctns	-	73183132	73199037	0.211543	0.173947	-0.158644	0.214543	0.136919	0.698541	0.0612568	0.975137	-0.213987	0.0809427	-0.180126	0.500951
chr11	Cluh	+	74648880	74670847	-0.0344235	0.923982	-0.0574007	0.802227	0.0452031	0.946216	0.0747114	0.969924	0.251357	0.113058	0.309323	0.214481
chr11	Pafah1b1	-	74673948	74724384	-0.0757642	0.399433	-0.0135877	0.902779	-0.0234219	0.921213	0.00384162	0.997059	0.0590108	0.564142	0.0271771	0.913816
chr11	Mettl16	+	74770835	74826855	-0.0288704	0.876554	-0.0375431	0.902779	-0.111712	0.621713	0.0181355	0.99082	0.140951	0.147521	-0.00571192	0.988461
chr11	Mnt	+	74830780	74845725	-0.0549504	0.898212	-0.0715264	0.700918	-0.00406179	0.996495	-0.055893	0.975751	-0.143804	0.634729	-0.0751903	0.772775
chr11	Tsr1	+	74898079	74909340	-0.162677	0.136035	0.179748	0.0667937	-0.225288	0.415857	-0.0169203	0.98756	0.136661	0.161922	0.180838	0.433939
chr11	Srr	-	74904026	74928124	0.0622114	0.522608	-0.0717487	0.660252	0.0429299	0.860697	-0.0429236	0.975751	-0.0902543	0.293662	-0.0875056	0.784567
chr11	Smg6	+	74925871	75164448	0.153773	0.104127	0.0774745	0.469521	-0.0158675	0.96476	0.0371672	0.975751	-0.0296744	0.959361	0.0241707	0.92305
chr11	Rpa1	-	75300258	75348383	-0.0737283	0.711298	0.0528339	0.750945	-0.0387892	0.927114	0.0976911	0.967728	0.0615663	0.823645	0.127001	0.44393
chr11	Prpf8	+	75486776	75509447	0.0424543	0.80391	-0.049072	0.709821	-0.028293	0.934132	0.264196	0.0405577	-8.51807e-05	0.999694	0.0898724	0.577012
chr11	Slc43a2	+	75530988	75577575	-0.030191	0.92047	-0.032917	0.899475	-0.0901838	0.817503	-0.022546	0.981532	-0.0244142	0.974212	0.159484	0.394014
chr11	Pitpna	+	75588078	75628804	-0.193645	0.138655	-0.0213441	0.902779	-0.0698023	0.82072	-0.00726058	0.99557	0.0140439	0.974212	0.076506	0.712089
chr11	Gm12338	-	75599633	75600231	-0.00821746	0.966676	0.143747	0.234791	0.0574948	0.839713	-0.110685	0.967728	-0.0916035	0.529385	-0.0418768	0.898865
chr11	Inpp5k	+	75630506	75648865	-0.00578126	0.980633	0.00863394	0.955151	-0.0134043	0.972536	0.00699781	0.995887	-0.14999	0.172142	-0.0399076	0.867411
chr11	Myo1c	+	75650528	75674643	0.159356	0.166753	-0.0559609	0.577148	0.0925975	0.679745	0.0864817	0.962272	-0.0131939	0.974212	0.0360961	0.852457
chr11	Crk	+	75679247	75708428	-0.0544928	0.664698	0.00850258	0.964003	-0.0751433	0.683496	-0.0360111	0.975751	0.0617921	0.574306	0.0979244	0.686872
chr11	Ywhae	+	75732886	75765841	-0.246598	0.015969	-0.122987	0.0331064	-0.0109921	0.975464	0.06981	0.967728	0.00614311	0.989453	0.0852373	0.562934
chr11	Fam101b	-	76019193	76027782	0.290971	0.162767	-0.164319	0.289437	0.254426	0.545521	-0.113127	0.967728	0.159269	0.444175	-0.0768901	0.82788
chr11	Vps53	-	76046225	76179630	0.0690293	0.540037	0.0111657	0.955151	-0.00544093	0.988051	0.00907427	0.994834	-0.0371416	0.92135	-0.106646	0.544769
chr11	Fam57a	+	76202025	76209417	-0.0786605	0.705765	0.0514827	0.703497	-0.241573	0.482461	-0.172076	0.802703	-0.0712722	0.780533	-0.0646623	0.824618
chr11	Glod4	-	76220394	76243699	-0.0018327	0.99464	0.0696962	0.508475	0.0897884	0.722936	-0.0146424	0.988694	0.0752858	0.708968	-0.0498737	0.875269
chr11	Timm22	+	76406924	76416313	-0.0433917	0.853982	0.0295386	0.902779	-0.0301397	0.950328	-0.140535	0.924855	0.0209791	0.974212	0.0107925	0.978643
chr11	Abr	-	76416731	76577739	-0.277879	0.153352	0.0395179	0.78934	-0.169923	0.63942	0.040345	0.975751	-0.18568	0.268274	0.351943	0.120798
chr11	Gosr1	-	76726601	76763622	-0.0298932	0.824974	-0.0358742	0.859827	-0.0158964	0.960277	0.00905569	0.994834	-0.0899924	0.32971	0.0135315	0.957412
chr11	Cpd	-	76777207	76847008	0.120417	0.477957	-0.249669	0.0656	0.136716	0.596469	0.121683	0.967728	0.00941306	0.989453	-0.00524461	0.990912
chr11	Blmh	+	76945655	76987389	-0.0618243	0.644858	0.030076	0.901843	-0.0487957	0.851206	-0.0905812	0.967728	0.15128	0.136773	0.143679	0.428246
chr11	Git1	+	77493411	77507775	0.216607	0.220071	-0.0363775	0.90162	0.0490465	0.919274	-0.0717146	0.969924	-0.0121648	0.989453	0.0422777	0.93215
chr11	Taok1	-	77529161	77608523	-0.149015	0.273687	-0.134549	0.375653	0.0156301	0.966473	0.141831	0.967728	0.0690962	0.6273	0.170354	0.453616
chr11	Nufip2	+	77685834	77717966	-0.122108	0.239732	-0.0818609	0.550224	-0.0634778	0.758766	0.0945734	0.967728	0.052209	0.7398	0.17715	0.303584
chr11	Myo18a	+	77763250	77865988	0.255487	0.00156415	0.0260444	0.866009	0.0706245	0.730339	0.0907766	0.924855	-0.0182004	0.974212	-0.0942628	0.548412
chr11	Phf12	+	77982753	78030539	0.11833	0.448136	-0.0502373	0.7486	0.00790832	0.985998	-0.0327574	0.975751	-0.0959263	0.551138	-0.0901542	0.68834
chr11	Flot2	+	78037840	78060434	0.0860247	0.65549	-0.125334	0.314836	0.100551	0.726243	-0.00644988	0.997059	-0.00223587	0.993047	-0.0779919	0.75997
chr11	Supt6	-	78206748	78245738	0.146957	0.339234	0.0404213	0.753569	-0.090424	0.751393	0.17753	0.398799	-0.0952897	0.509623	0.0162419	0.944268
chr11	Sdf2	+	78245745	78255496	-0.00981631	0.983537	0.150269	0.241614	-0.283121	0.538104	-0.192163	0.873638	-0.10295	0.739054	-0.180381	0.470438
chr11	2610507B11Rik	+	78261702	78290625	-0.0170699	0.917407	0.00215166	0.992887	-0.0680385	0.730007	0.146019	0.731508	0.145031	0.0857587	0.157909	0.253312
chr11	Pigs	+	78328421	78342776	0.224116	0.457389	0.0542686	0.756459	-0.14816	0.79467	-0.109287	0.967728	-0.156137	0.592979	-0.0885035	0.699496
chr11	Unc119	+	78343494	78349164	0.0448257	0.835768	-0.0820257	0.459732	0.0967871	0.736935	-0.0530944	0.973047	0.0616602	0.857528	-0.00783609	0.980331
chr11	Poldip2	+	78512295	78522736	0.0663759	0.607208	-0.0222447	0.902779	0.0894012	0.685321	-0.0350681	0.973047	0.111342	0.287829	0.025645	0.903771
chr11	Tnfaip1	-	78522849	78536260	0.0685317	0.458479	-0.0678335	0.437294	-0.0101161	0.970518	0.0233325	0.977322	0.00307133	0.989453	0.0486965	0.760765
chr11	Ift20	+	78536435	78541473	0.0642494	0.868175	0.143114	0.181644	-0.014969	0.98487	-0.0589532	0.975751	-0.195248	0.364671	-0.272587	0.238243
chr11	Nlk	-	78567167	78697595	0.0647625	0.631868	-0.202998	0.156784	0.0375973	0.878956	0.0190241	0.991109	-0.150648	0.148564	-0.0633852	0.840783
chr11	Nos2	+	78920786	78960232	0.289264	0.0170828	0.0218602	0.902779	0.177769	0.538104	0.120091	0.936124	-0.103851	0.493731	0.0386309	0.903996
chr11	Lgals9	-	78962978	78984924	0.0257986	0.959956	0.149359	0.392732	-0.170582	0.777336	0.00179913	0.998965	-0.392632	0.0645977	-0.284065	0.337695
chr11	Wsb1	-	79239381	79254695	-0.0924506	0.686212	-0.124523	0.276012	0.0337513	0.952782	0.0845722	0.967728	-0.000894055	0.996461	0.0738209	0.728954
chr11	Rab11fip4	+	79591020	79698023	0.310694	0.119277	-0.0367808	0.902779	0.185747	0.636156	0.0258345	0.987105	-0.0221674	0.974212	-0.00284242	0.995564
chr11	Utp6	-	79933955	79962387	-0.0436986	0.723559	0.0380825	0.881102	-0.0728656	0.713487	-0.0597427	0.971721	0.093339	0.28543	0.0397653	0.877857
chr11	Suz12	+	79993105	80034123	-0.146414	0.292943	-0.081622	0.522483	-0.0131104	0.973512	-0.0148102	0.99004	0.115362	0.293304	0.0889741	0.72159
chr11	Crlf3	-	80046492	80081160	-0.00698101	0.980397	0.0342523	0.902779	-0.0682438	0.842397	-0.0100086	0.99557	0.197551	0.0778404	0.0741865	0.745752
chr11	Adap2	+	80153893	80178827	0.0687297	0.863063	-0.164593	0.490755	0.104344	0.860354	0.0610933	0.977322	0.173564	0.467276	0.153988	0.685702
chr11	Rhot1	+	80209031	80267907	-0.096452	0.412196	0.0246626	0.902779	-0.0414124	0.876177	-0.00835967	0.99557	0.0144479	0.974212	0.0476155	0.835225
chr11	Zfp207	+	80383278	80408557	-0.234215	0.0440147	-0.133554	0.0994981	-0.0437786	0.892706	0.0555164	0.969924	0.0663315	0.706041	0.0260648	0.899787
chr11	Psmd11	+	80428614	80473248	-0.193858	0.0682678	-0.0263986	0.902779	-0.0370133	0.90864	0.102812	0.967726	0.145234	0.104679	0.119434	0.507715
chr11	Myo1d	-	80482125	80780055	0.0976206	0.667572	-0.00848658	0.972609	-0.0645734	0.888156	-0.000436856	0.999353	-0.11722	0.547068	-0.0968549	0.700638
chr11	Lig3	+	82781108	82804274	-0.112662	0.153296	0.0602917	0.524649	-0.139927	0.568782	0.0579261	0.969924	0.0452379	0.739054	0.109091	0.507715
chr11	Rffl	-	82803818	82871238	-0.130199	0.863063	0.332273	0.216016	-0.57506	0.538104	-0.264706	0.967728	-0.477426	0.188202	-0.215829	0.675195
chr11	Ap2b1	+	83298718	83405035	0.0266966	0.803101	-0.0718709	0.1787	-0.0379133	0.849873	0.00545163	0.994834	-0.0151903	0.974212	0.0183093	0.903392
chr11	Mmp28	-	83440767	83463040	0.0349532	0.963542	0.362801	0.119526	-0.519839	0.538982	-0.0972334	0.975751	-0.317339	0.399788	-0.138703	0.786334
chr11	Taf15	+	83473067	83506743	-0.0980496	0.249366	-0.0372783	0.820915	0.0387893	0.834194	0.0338576	0.975751	0.0206692	0.9704	-0.0542801	0.744878
chr11	Ddx52	+	83942089	83963088	-0.232723	0.0644502	0.0573431	0.77825	-0.0870574	0.772939	0.0444874	0.975751	0.113018	0.433879	0.0776803	0.774095
chr11	Aatf	-	84422855	84513565	-0.0474787	0.789348	0.0501613	0.779173	0.0793389	0.767063	0.0540048	0.971721	0.110982	0.372097	0.117062	0.643413
chr11	Ggnbp2	-	84832360	84870779	0.0419043	0.673942	-0.0261063	0.902779	0.0829542	0.600652	0.00820049	0.99557	-0.0176291	0.974212	-0.0298701	0.930621
chr11	Car4	+	84957753	84966054	0.259032	0.282759	-0.299028	0.116786	0.298891	0.5217	0.0660757	0.975751	-0.091033	0.827633	-0.182772	0.609975
chr11	Usp32	-	84984436	85140042	-0.0758704	0.445243	-0.14723	0.259742	-0.0435635	0.824481	0.161265	0.93918	-0.0117436	0.974212	0.0678617	0.805096
chr11	Appbp2	-	85191307	85235120	-0.197448	0.177335	-0.0768032	0.718985	-0.117758	0.694501	0.124805	0.967728	0.0453438	0.917748	0.138594	0.563584
chr11	Ppm1d	+	85311253	85347071	0.0779013	0.723318	-0.0962298	0.428478	0.167778	0.555224	0.131875	0.941211	-0.185262	0.118245	-0.0554248	0.817807
chr11	Brip1os	+	86201359	86304443	-0.0357443	0.871158	0.0114787	0.955151	-0.108202	0.676899	0.0312645	0.975751	0.106736	0.560512	0.114741	0.533622
chr11	Ints2	-	86210680	86257612	-0.158112	0.170047	-0.0254314	0.902779	-0.083846	0.725728	0.121353	0.967728	0.0788731	0.535484	0.123508	0.559243
chr11	Med13	-	86265714	86357525	-0.00886999	0.963542	-0.12727	0.259742	0.0504185	0.836441	0.183465	0.834459	0.0044122	0.989453	0.10765	0.619401
chr11	Rnft1	+	86484656	86499007	-0.137742	0.179193	-0.120043	0.462125	-0.0424628	0.870856	0.0156885	0.994834	-0.0955705	0.371633	-0.0660899	0.842558
chr11	Rps6kb1	-	86499008	86544807	-0.0666166	0.673215	-0.020565	0.93613	0.058114	0.839713	0.0153475	0.992482	0.0743744	0.608489	0.0433762	0.876435
chr11	Vmp1	-	86583853	86683822	0.0283597	0.848113	-0.0492017	0.852359	-0.0535984	0.817494	-0.0633097	0.974982	0.00447543	0.989453	-0.112472	0.705186
chr11	Gm11478	-	86630395	86631072	0.0782744	0.585163	0.160331	0.127269	0.0205599	0.956702	-0.159195	0.890802	-0.0992153	0.349114	-0.18525	0.355764
chr11	Cltc	-	86694609	86757742	-0.0568372	0.58	-0.0767598	0.297473	-0.041507	0.822573	-0.000779665	0.99913	0.0819324	0.493391	0.0105939	0.972255
chr11	Dhx40	-	86768848	86807936	0.0622761	0.728838	-0.216159	0.00897447	0.0693797	0.814058	-0.100731	0.967728	0.0794323	0.697063	-0.0198599	0.942658
chr11	Sept4	+	87566726	87590539	0.356408	0.0854733	-0.16309	0.368421	0.3025	0.488662	0.0171886	0.994834	-0.134626	0.574291	-0.178639	0.556646
chr11	Mtmr4	+	87592134	87616302	0.25096	0.0019089	-0.0438515	0.768272	0.0789959	0.703042	0.0855041	0.967728	-0.0495859	0.844579	-0.0264557	0.918409
chr11	Dynll2	-	87979524	87998298	0.0446979	0.808362	-0.00223205	0.992887	-0.0695928	0.799312	-0.1881	0.535599	0.105971	0.484923	0.0117415	0.973006
chr11	Srsf1	+	88046762	88053757	-0.156557	0.252555	-0.057242	0.648221	0.0362058	0.920662	0.0145331	0.98756	0.080957	0.571446	0.116592	0.473463
chr11	Vezf1	+	88068255	88084729	0.0917157	0.625189	-0.249929	0.0364619	0.166981	0.560403	0.0266646	0.987105	0.043527	0.958001	0.0552068	0.853751
chr11	Mrps23	+	88194105	88211507	0.0908435	0.413512	0.0272819	0.902779	0.0649275	0.781846	-0.0239653	0.983137	-0.0143963	0.974212	-0.142491	0.427898
chr11	Akap1	-	88830791	88864586	-0.118131	0.534974	0.0375068	0.902779	-0.159466	0.588651	0.132466	0.967726	-0.129691	0.378548	0.151817	0.497975
chr11	Scpep1	-	88924019	88955442	-0.231719	0.825079	0.317858	0.578867	-0.820389	0.542018	-0.208296	0.975751	-0.710469	0.168578	-0.315282	0.704007
chr11	Trim25	+	88999397	89020293	0.0804922	0.354494	-0.00312939	0.981709	0.0678049	0.664577	0.0443176	0.969924	0.118587	0.102694	0.0522667	0.747099
chr11	Dgke	-	89035184	89060757	0.0184855	0.923905	-0.0518057	0.878598	0.155126	0.52945	0.0058965	0.997059	0.00473013	0.989453	-0.0874634	0.817274
chr11	Mmd	+	90249296	90278573	-0.139214	0.325318	-0.123175	0.186633	-0.138217	0.593824	-0.0593795	0.969924	-0.00342076	0.989783	-0.0791191	0.778899
chr11	Utp18	-	93859242	93885831	-0.309135	0.0420151	-0.0377847	0.902779	-0.102303	0.778701	0.0155449	0.994834	0.224674	0.0912158	0.141305	0.639255
chr11	Mbtd1	+	93885849	93946985	-0.13228	0.262683	-0.097575	0.469738	-0.0377533	0.903336	0.0507731	0.975751	0.0638893	0.706041	0.132283	0.601026
chr11	Nme2	-	93949813	93956256	-0.0248855	0.937706	0.36355	0.00902453	-0.125872	0.737871	-0.197504	0.951369	0.153716	0.332676	0.0236431	0.960219
chr11	Nme1	-	93958924	93968521	-0.205697	0.0369853	0.137667	0.298559	-0.226098	0.455724	-0.189002	0.840589	0.173389	0.0576715	0.0323515	0.939819
chr11	Spag9	+	93996059	94126087	0.0621689	0.637759	-0.0417874	0.80249	-0.0144562	0.962257	0.127535	0.891584	-0.0789378	0.471808	0.0570717	0.78276
chr11	Luc7l3	-	94291136	94321985	0.0301273	0.924626	0.06537	0.607263	0.0869844	0.838094	0.067416	0.967728	-0.155214	0.307047	-0.0676557	0.713108
chr11	Ankrd40	+	94328000	94341847	-0.00301659	0.987299	-0.0832779	0.22125	0.00899293	0.977847	-0.0412236	0.971721	-0.0321559	0.901988	0.104924	0.428246
chr11	Epn3	-	94489598	94499974	0.365195	0.0101016	-0.0382806	0.896795	0.165655	0.576601	-0.0656987	0.969924	0.0020283	0.993459	-0.0984003	0.699473
chr11	Lrrc59	+	94629823	94645216	0.0400122	0.915315	0.154861	0.378704	-0.261355	0.54425	-0.0765807	0.975751	-0.211964	0.222077	-0.106755	0.729295
chr11	Col1a1	+	94936223	94953042	0.225695	0.84585	-0.14143	0.902779	0.870311	0.538104	0.391236	0.973047	0.297632	0.809215	0.949613	0.411907
chr11	Ppp1r9b	+	94991211	95006898	0.121243	0.560134	0.0252499	0.9089	-0.00707898	0.98946	-0.137919	0.967726	-0.0958904	0.808991	-0.0575581	0.859109
chr11	Itga3	-	95044474	95076811	0.190352	0.6698	0.0959234	0.800679	-0.0910743	0.925732	-0.0384898	0.987105	-0.326556	0.227715	-0.297386	0.417351
chr11	Dlx3	+	95120116	95125293	0.242202	0.407801	-0.282968	0.0568696	0.312849	0.538104	-0.0792693	0.973047	0.0496876	0.974212	-0.0208992	0.958413
chr11	Kat7	-	95271852	95310246	0.016631	0.842148	-0.0761093	0.17247	-0.0448142	0.694923	0.0759519	0.936124	0.0160575	0.974212	0.0328931	0.863526
chr11	Fam117a	+	95337017	95381872	0.0105978	0.987299	0.163142	0.393748	-0.21253	0.754847	-0.191315	0.967726	-0.114004	0.889454	-0.190222	0.527738
chr11	Slc35b1	+	95384890	95391776	-0.140993	0.773887	0.276854	0.138935	-0.418393	0.538104	-0.184786	0.967728	-0.305569	0.272991	-0.281427	0.421411
chr11	Spop	+	95414062	95493410	-0.0488177	0.765683	-0.0338121	0.888675	-0.105903	0.642873	-0.0796905	0.967728	0.0554099	0.805769	-0.0440895	0.854321
chr11	Igf2bp1	-	95957162	96005944	-0.0350288	0.795868	-0.0601884	0.635296	0.132555	0.523697	0.099492	0.967728	0.0768586	0.475632	0.178033	0.358165
chr11	Snf8	+	96034889	96047430	-0.113475	0.485333	0.0601464	0.635296	-0.0392983	0.922823	-0.182453	0.731541	-0.130216	0.312017	-0.0646034	0.786089
chr11	Ube2z	-	96047430	96065364	0.0463052	0.623777	-0.00238825	0.987518	-0.00221724	0.992546	-0.0954618	0.83518	0.133817	0.10002	0.0322349	0.903771
chr11	Cbx1	+	96788678	96808982	-0.188655	0.163001	-0.0203433	0.902779	0.0224807	0.961141	-0.00743585	0.99557	0.12425	0.284091	0.0877483	0.599295
chr11	Nfe2l1	-	96817412	96829968	0.0794898	0.659976	0.0446059	0.667888	-0.0843949	0.773735	0.0112874	0.98756	-0.0232272	0.974212	0.0145348	0.949546
chr11	Cdk5rap3	-	96907424	96916533	-0.000772909	0.997961	0.225207	0.0215903	-0.08782	0.849518	-0.0843121	0.967728	-0.136775	0.537372	-0.259917	0.198264
chr11	Pnpo	-	96937815	96944019	-0.039503	0.773899	0.0104209	0.955151	-0.0574396	0.832505	-0.117896	0.959994	0.079245	0.522964	-0.0726136	0.77387
chr11	Mrpl10	+	97041566	97049213	-0.0730197	0.57209	-0.0674208	0.53151	-0.07139	0.760288	-0.0965111	0.967726	0.0109973	0.974212	-0.0333651	0.878676
chr11	Kpnb1	-	97159709	97187892	-0.168353	0.145421	0.00261449	0.992887	-0.0585879	0.843996	0.0203479	0.987105	0.16994	0.136999	0.169473	0.338849
chr11	Npepps	-	97205841	97280638	0.0303633	0.897236	-0.0577316	0.535824	0.00781801	0.986186	0.0844596	0.967728	-0.0470373	0.937493	0.0226936	0.934977
chr11	Socs7	+	97362295	97398542	0.119484	0.306749	-0.0160468	0.951058	-0.0565058	0.844958	-0.0349679	0.977406	0.0241301	0.974212	0.0585492	0.816539
chr11	Arhgap23	+	97404392	97502402	0.166999	0.413754	-0.015267	0.935223	-0.0526291	0.919274	-0.0777403	0.967728	0.0136291	0.989453	0.032335	0.902624
chr11	E130012A19Rik	-	97627386	97629716	0.000781489	0.997366	0.112331	0.501086	0.0853702	0.822666	-0.26232	0.731541	0.0691833	0.677843	-0.0806677	0.788524
chr11	Cwc25	-	97745469	97766613	0.0538729	0.671458	0.0350877	0.894392	0.0427693	0.871553	0.0741594	0.967728	-0.100917	0.348401	-0.0103323	0.972517
chr11	Rpl23	-	97777525	97782439	-0.0193949	0.950302	0.00430749	0.992887	0.147667	0.609073	0.0465066	0.977406	-0.130063	0.374717	-0.125302	0.693041
chr11	Lasp1	+	97799004	97838765	0.130621	0.655169	0.0656674	0.798903	-0.169094	0.698541	-0.153099	0.967726	-0.104428	0.717788	-0.114058	0.685263
chr11	Fbxl20	-	98082553	98150846	0.223732	0.078748	-0.16032	0.234791	-0.102738	0.771078	-0.0737884	0.969924	-0.023982	0.974212	-0.266974	0.412886
chr11	Med1	-	98152153	98193314	-0.251136	0.128682	-0.00581615	0.979033	-0.0512178	0.919023	0.0971201	0.967728	0.0422167	0.954738	0.177565	0.358165
chr11	Cdk12	+	98202323	98281101	-0.18304	0.189816	-0.0516978	0.661636	-0.0210444	0.962257	0.197104	0.398799	0.0715353	0.726887	0.243137	0.188896
chr11	Stard3	+	98358366	98381112	0.113336	0.802369	0.200402	0.298517	-0.240719	0.677181	-0.0768647	0.975751	-0.31876	0.185905	-0.186824	0.595546
chr11	Ormdl3	-	98581293	98587245	0.256914	0.0335531	0.00830583	0.956709	0.140249	0.576207	0.0433651	0.975751	-0.11768	0.419903	-0.103046	0.64525
chr11	Psmd3	+	98682553	98695978	-0.0475382	0.858527	-0.00759481	0.975018	0.00363752	0.994975	-0.0770617	0.969924	0.150074	0.3711	0.140754	0.65128
chr11	Med24	-	98704590	98729475	0.0880935	0.480099	-0.0194944	0.906691	0.0522425	0.842009	0.100529	0.967728	-0.0615624	0.770262	0.0305099	0.922054
chr11	Msl1	+	98795467	98807862	-0.0900525	0.480379	-0.0525973	0.593607	0.00446161	0.990131	0.00307868	0.997413	-0.0423253	0.857528	0.110585	0.467199
chr11	Casc3	+	98809807	98833807	0.00961308	0.969049	-0.144052	0.0424023	0.17321	0.538104	0.0413273	0.973047	0.048586	0.867618	0.0866618	0.557647
chr11	Wipf2	+	98863597	98905578	0.251428	0.410806	-0.139826	0.406274	0.240963	0.615051	0.188436	0.872468	-0.0699496	0.958281	0.0513491	0.854321
chr11	Top2a	-	98992946	99024205	-0.295964	0.399433	-0.0486367	0.902779	-0.0942057	0.913598	0.0479187	0.987105	0.346752	0.128248	0.351742	0.361171
chr11	Tns4	-	99065677	99089306	0.343918	0.0338194	-0.24131	0.04233	0.234063	0.501929	0.138778	0.967726	-0.0481528	0.973503	0.0769666	0.773718
chr11	Smarce1	-	99209046	99231339	0.0185324	0.925048	-0.0155549	0.920713	-0.064052	0.799312	-0.0388022	0.975751	-0.144248	0.164234	-0.126345	0.491254
chr11	Krt19	-	100140809	100145926	0.268703	0.0515075	0.0524033	0.720119	0.138166	0.604682	0.0213949	0.987105	-0.00649192	0.989453	-0.125495	0.674131
chr11	Eif1	+	100319948	100322099	0.0621201	0.794201	0.0301898	0.902779	-0.0994623	0.783974	-0.246137	0.505298	0.0871154	0.698383	-0.0327415	0.920418
chr11	Jup	-	100368855	100397805	0.275582	0.134805	-0.00199038	0.992887	0.0999929	0.807978	-0.0453419	0.975751	-0.14743	0.530571	-0.115026	0.698642
chr11	Acly	-	100476351	100528000	-0.0464978	0.880569	0.130527	0.365792	-0.182919	0.599271	0.101474	0.967728	-0.0623018	0.884383	0.0772473	0.773351
chr11	Dnajc7	-	100582817	100620168	0.032626	0.866338	0.0526596	0.671956	0.10424	0.65048	0.0161525	0.987105	-0.0737828	0.616308	-0.0394083	0.86302
chr11	Nkiras2	+	100619855	100627610	-0.00987404	0.9675	-0.028144	0.902779	-0.0392678	0.922823	-0.0488911	0.975751	0.0574585	0.870754	0.0871705	0.711979
chr11	Kat2a	-	100704745	100712478	-0.0125777	0.974088	-0.210847	0.0534953	0.127625	0.761792	-0.0784504	0.969924	0.188535	0.266021	0.115365	0.743046
chr11	Rab5c	-	100715002	100738215	0.00776896	0.961083	-0.0569801	0.44073	0.0802844	0.637317	0.0497468	0.967728	-0.0198377	0.974212	-0.0259974	0.910312
chr11	Stat3	-	100886805	100939579	0.107935	0.542027	0.0409298	0.902779	-0.01444	0.975372	0.0367151	0.975751	-0.186764	0.11588	0.0456083	0.865618
chr11	Ptrf	-	100956735	100971212	0.312739	0.213421	-0.161863	0.363709	0.395484	0.437247	0.0704572	0.975751	0.0747358	0.928422	-0.0104749	0.98245
chr11	Atp6v0a1	+	101009446	101063719	0.434273	6.56377e-05	-0.112605	0.321062	0.127586	0.696254	-0.0957321	0.967728	-0.0591759	0.856987	-0.139889	0.507715
chr11	Fam134c	-	101096321	101119893	0.055088	0.670246	-0.0228888	0.902779	0.0220658	0.942	-0.0368832	0.975751	0.0924575	0.275872	0.00350031	0.99096
chr11	Ezh1	-	101191114	101226463	0.0582729	0.660098	-0.0406587	0.864665	0.142337	0.5217	0.0891761	0.967728	-0.0870388	0.514043	0.0134899	0.963413
chr11	Vps25	+	101253611	101259547	0.0480904	0.787364	-0.011839	0.955151	0.0704903	0.795336	-0.0310634	0.975751	-0.0166519	0.974212	-0.106124	0.559078
chr11	Coa3	-	101277969	101278948	0.0152612	0.950288	-0.0385608	0.902779	0.182245	0.527361	-0.0920251	0.967728	0.0836562	0.658976	-0.0404719	0.912562
chr11	Becn1	-	101288261	101302290	0.0333828	0.765683	0.00312878	0.983083	0.00268357	0.992304	-0.00628165	0.99557	-0.0449973	0.726545	-0.0104095	0.964445
chr11	Psme3	+	101316250	101323531	-0.117993	0.191373	-0.00979557	0.955151	-0.117988	0.60376	0.0257869	0.977406	0.120795	0.116232	0.0798722	0.647861
chr11	Ifi35	+	101448411	101458701	0.047218	0.807695	-0.0262609	0.902779	0.175634	0.538982	0.0733627	0.967728	-0.211057	0.102211	-0.194107	0.312294
chr11	Vat1	-	101458747	101466199	0.23469	0.0289481	-0.146066	0.112337	0.203496	0.460199	-0.105135	0.936124	-0.0415591	0.937493	-0.132042	0.427898
chr11	Rnd2	+	101468337	101471306	0.281896	0.0124576	0.0480115	0.825708	0.140433	0.609073	-0.199956	0.634089	0.0598883	0.862183	-0.104208	0.617122
chr11	Brca1	-	101488760	101551957	-0.0154747	0.959175	-0.101093	0.606616	-0.064813	0.875599	0.115288	0.967728	0.136872	0.324956	0.141882	0.614471
chr11	Nbr1	+	101552106	101581951	0.0232883	0.959175	0.103245	0.605508	-0.185532	0.706428	-0.00419239	0.998278	-0.25961	0.170044	-0.187871	0.459352
chr11	Tmem106a	+	101582241	101591788	0.132736	0.191373	-0.0137283	0.921293	-0.0419817	0.860102	-0.0235989	0.977915	-0.0379505	0.805362	-0.122426	0.478721
chr11	Rdm1	+	101627241	101636089	0.193746	0.276172	0.0228162	0.902779	0.0326984	0.960153	-0.113351	0.962272	-0.0177994	0.974212	-0.208746	0.330098
chr11	Dhx8	+	101732955	101767358	0.0712676	0.600035	-0.0180245	0.912155	-0.0869662	0.706245	0.0389158	0.975751	-0.0634623	0.661496	0.0637351	0.748521
chr11	Dusp3	-	101971140	101987005	0.252408	0.0650484	-0.255065	0.0492707	0.0620811	0.872875	-0.0437213	0.977322	0.0300721	0.974212	-0.0602769	0.866342
chr11	Lsm12	-	102162496	102186269	-0.142544	0.342739	-0.0913774	0.461841	0.127785	0.635846	0.017663	0.98756	-0.0829196	0.662806	-0.00676421	0.984556
chr11	Tmub2	+	102284819	102289427	0.0367086	0.85662	-0.0569813	0.550914	-0.0126559	0.976217	-0.00336618	0.997413	-0.116204	0.383119	-0.0801801	0.653157
chr11	Atxn7l3	-	102289299	102296673	-0.0372691	0.863063	0.102359	0.330106	-0.0797939	0.783653	-0.0493013	0.975751	0.0820943	0.58282	0.141092	0.421972
chr11	Ubtf	-	102304562	102320862	0.00034811	0.998196	0.0419201	0.822931	0.018321	0.963202	0.0160128	0.987105	0.0233651	0.974212	0.00474487	0.989541
chr11	Slc4a1	-	102348819	102365281	-0.177666	0.835806	0.00795798	0.992887	0.0945907	0.954795	-0.104799	0.987105	0.636494	0.060799	0.113039	0.930475
chr11	Slc25a39	-	102402968	102408675	0.0918568	0.538962	-0.0716976	0.691986	0.108302	0.639869	-0.132047	0.962272	0.0576406	0.887454	-0.0603074	0.832308
chr11	Grn	+	102430321	102436809	-0.104458	0.937706	0.165163	0.872272	-0.753355	0.614404	-0.349443	0.967728	-0.888794	0.139997	-0.597057	0.417351
chr11	Gpatch8	-	102475910	102556192	0.110904	0.432579	0.00522126	0.971334	0.0104355	0.979127	0.12234	0.89054	-0.034494	0.938982	0.00579713	0.985484
chr11	Eftud2	-	102838471	102881027	0.0926015	0.296673	-0.0389737	0.605297	0.0369778	0.860102	0.0265874	0.975751	0.0698232	0.422374	-0.00971006	0.954774
chr11	Dcakd	-	102994046	103028239	0.330899	0.189782	0.0942488	0.732035	0.0738507	0.919274	-0.0783312	0.975751	-0.0709631	0.94125	-0.142309	0.700129
chr11	Nmt1	+	103028343	103066111	-0.127052	0.287256	0.0786533	0.414445	-0.125641	0.569182	-0.001428	0.998362	-0.0132397	0.974212	0.0296034	0.884337
chr11	Hexim1	+	103116324	103119725	0.18436	0.101337	0.0716768	0.6055	0.212289	0.371722	0.142598	0.936124	0.0518921	0.937493	0.0509311	0.861305
chr11	Arhgap27	-	103331483	103363692	0.126327	0.605896	0.103652	0.547684	0.108009	0.807741	-0.153046	0.967728	-0.0989897	0.753571	0.0373605	0.936387
chr11	Plekhm1	-	103365091	103412664	0.131113	0.234207	-0.116216	0.074874	0.0978341	0.744848	-0.0292416	0.975751	0.0804994	0.480812	0.035827	0.838262
chr11	Gosr2	-	103676848	103697738	-0.0744748	0.850148	0.161256	0.393792	-0.300216	0.538982	-0.119849	0.967728	-0.151016	0.534006	-0.132376	0.67735
chr11	Nsf	-	103821781	103954056	0.154375	0.348749	-0.112218	0.33714	0.0288337	0.950025	0.164447	0.888342	0.0648042	0.787873	0.0257141	0.929976
chr11	Arf2	+	103966724	103985350	0.0807489	0.715379	-0.0788796	0.744955	0.0131905	0.980125	-0.0932233	0.969924	0.0739722	0.764425	-0.107336	0.736547
chr11	Kansl1	-	104333228	104469508	0.072377	0.385795	-0.0234424	0.902779	0.0357672	0.86049	0.189037	0.387179	-0.0387131	0.817782	0.134502	0.422588
chr11	Cdc27	-	104502523	104550620	-0.0921193	0.106264	0.00255529	0.992887	-0.0249002	0.871268	0.109518	0.967728	0.0355855	0.66205	0.118803	0.526341
chr11	Myl4	+	104550528	104587219	0.178053	0.280536	-0.140361	0.533573	0.15434	0.59535	-0.136219	0.967728	-0.0764266	0.837862	-0.321207	0.332313
chr11	Itgb3	+	104607999	104670476	-0.0301463	0.985781	0.4491	0.490245	-1.13416	0.532382	-0.396274	0.967728	-0.723685	0.299491	-0.606398	0.519636
chr11	Mettl2	+	105126424	105141146	-0.0888444	0.48441	0.0698691	0.658852	-0.0484587	0.866708	0.00922824	0.99557	0.242597	0.00890959	0.0948774	0.704691
chr11	Tlk2	+	105167514	105283959	-0.0574702	0.609521	0.0477548	0.627322	-0.0648325	0.744843	0.0114931	0.98756	0.024821	0.973503	-0.0447872	0.751953
chr11	Tanc2	+	105589931	105929304	0.0727486	0.640328	-0.151279	0.151661	0.0778435	0.792833	0.215232	0.553821	0.0228753	0.974212	0.115596	0.570183
chr11	Dcaf7	+	106036871	106059324	-0.031743	0.837748	-0.0506253	0.675278	0.0281762	0.922823	-0.0537099	0.969924	0.118516	0.240253	0.0906731	0.559078
chr11	Map3k3	+	106084901	106156653	-0.0110092	0.945433	-0.0449124	0.72508	-0.0474471	0.783289	0.062217	0.967728	0.113616	0.155865	0.163257	0.29407
chr11	Limd2	-	106156255	106161030	0.099583	0.390662	-0.0343067	0.820642	0.103308	0.695206	-0.148111	0.731541	-0.110341	0.3364	-0.159235	0.352889
chr11	Ccdc47	-	106199353	106216367	-0.00521886	0.983466	0.0751308	0.654244	-0.126527	0.580886	-0.0458872	0.975751	-0.143413	0.139542	-0.0843809	0.713519
chr11	Ddx42	+	106216925	106249140	-0.0418307	0.643621	-0.0154157	0.902779	0.0150446	0.950025	0.0686912	0.967728	-0.0329365	0.862466	0.00636043	0.980006
chr11	Ftsj3	-	106249143	106255802	-0.184717	0.384065	0.0251643	0.934549	-0.0584749	0.923929	0.0889219	0.969924	0.284108	0.053872	0.146945	0.628971
chr11	Psmc5	+	106256184	106263112	-0.157103	0.365969	-0.0383113	0.877799	-0.0823834	0.820511	-0.117261	0.962272	0.159508	0.211638	0.0555513	0.82788
chr11	Smarcd2	-	106263170	106272991	0.0294374	0.821539	0.0250556	0.902779	0.0973562	0.57286	0.0437981	0.973047	0.0902791	0.281656	0.0388355	0.884343
chr11	Ern1	-	106397619	106487796	0.0195206	0.989124	0.353215	0.56289	-0.900874	0.538104	-0.256762	0.973047	-0.525928	0.391734	-0.350537	0.695712
chr11	Tex2	-	106502138	106613418	-0.00555048	0.993233	0.166924	0.430314	-0.283204	0.578601	-0.14537	0.967728	-0.194667	0.428438	-0.206845	0.51312
chr11	Pecam1	-	106654212	106750623	-0.0130749	0.953333	-0.0832565	0.288182	-0.112737	0.635174	-0.00577086	0.995639	-0.0912973	0.501196	-0.151125	0.365588
chr11	Ddx5	-	106780354	106789180	-0.0892334	0.214154	0.0171857	0.902779	-0.0198638	0.925824	0.0666425	0.967728	-0.0448677	0.640718	0.0775321	0.599714
chr11	Smurf2	-	106820060	106920715	-0.0162259	0.928497	-0.02985	0.902779	-0.0663894	0.692468	0.131166	0.950515	-0.0230722	0.968282	0.126259	0.478596
chr11	Bptf	-	107033080	107131922	0.148391	0.201093	0.0431082	0.729716	-0.0315288	0.92133	0.188896	0.652336	-0.039531	0.937493	0.121545	0.420994
chr11	Nol11	-	107166656	107189381	-0.16915	0.321458	-0.00192742	0.992887	-0.15586	0.61528	0.0694025	0.975751	0.185475	0.146586	0.179532	0.498866
chr11	Psmd12	+	107479527	107498036	-0.166946	0.236206	-0.0239164	0.911211	0.00551285	0.990021	0.0212338	0.987105	0.157904	0.136426	0.0704535	0.788222
chr11	Helz	+	107546960	107693826	0.165122	0.324507	-0.13284	0.133866	0.0715549	0.832505	0.15394	0.834459	0.0145051	0.974691	0.0673826	0.747099
chr11	Gna13	+	109362782	109401369	0.019132	0.964911	0.0956745	0.694818	-0.198583	0.660728	-0.0680384	0.975751	-0.0739701	0.91923	-0.0929981	0.798913
chr11	Amz2	+	109425945	109438148	-0.0629139	0.75702	0.0355747	0.902779	-0.244209	0.430091	-0.0493975	0.975751	-0.145052	0.293662	-0.0607503	0.840426
chr11	Slc16a6	-	109450854	109473596	-0.246326	0.117353	0.126477	0.335406	-0.211742	0.554315	0.0104483	0.99557	0.0752561	0.78273	0.0412642	0.893383
chr11	Prkar1a	+	109649404	109669663	0.00369044	0.98726	0.031842	0.872679	0.00503513	0.988975	0.0499826	0.967728	-0.0539015	0.726545	-0.00653755	0.972596
chr11	Cog1	+	113649177	113667744	0.0232044	0.936536	0.00431725	0.992887	-0.0204937	0.968718	0.0538871	0.975751	1.69507e-05	0.999844	-0.0307167	0.936057
chr11	Fam104a	-	113661318	113684176	0.203185	0.0423569	-0.0478726	0.757736	0.0408305	0.891588	-0.042487	0.975751	-0.0602497	0.799487	-0.164033	0.3977
chr11	Cdc42ep4	-	113726849	113752543	0.0317989	0.952946	0.193144	0.304244	-0.20201	0.737871	-0.122644	0.969924	-0.13617	0.779044	-0.137666	0.688035
chr11	Gprc5c	+	114851144	114872617	0.276051	0.00191767	-0.139812	0.245669	0.124849	0.57286	0.0252522	0.987105	0.0471165	0.798534	-0.0156239	0.96736
chr11	Slc9a3r1	+	115163340	115181178	0.173038	0.253073	-0.0181422	0.945661	0.186486	0.532382	0.0405798	0.975751	-0.0465734	0.966642	0.0284307	0.934993
chr11	Fdxr	-	115268023	115277102	0.249808	0.142825	0.0975818	0.402178	0.305627	0.437883	-0.022087	0.987105	-0.141227	0.675868	-0.146364	0.555062
chr11	Fads6	-	115278625	115297818	0.416934	8.57396e-10	-0.0132913	0.964263	-0.0667126	0.79467	0.0557736	0.977322	0.0372051	0.931629	-0.0154702	0.979234
chr11	Hn1	-	115497352	115514370	-0.0407605	0.908199	-0.0364997	0.909662	0.100309	0.84462	-0.0437873	0.984245	0.369134	0.025249	0.141558	0.712618
chr11	Nup85	+	115564435	115583924	-0.191805	0.310367	0.0431466	0.817559	-0.0132434	0.982362	-0.0106575	0.993701	0.254486	0.0517958	0.111465	0.526755
chr11	Mrps7	+	115604150	115607624	-0.0346645	0.851725	0.0271573	0.902779	0.00114439	0.997556	-0.153906	0.802703	0.151845	0.137899	-0.0891761	0.660598
chr11	Grb2	-	115644044	115708597	0.0501984	0.86492	0.0940442	0.424622	-0.0893078	0.838798	-0.0750165	0.967728	-0.114513	0.562048	-0.146552	0.446182
chr11	Tmem94	+	115765432	115799033	0.373007	0.155591	-0.257185	0.0973521	0.411536	0.488662	-0.141562	0.967728	-0.168525	0.615284	-0.073234	0.877889
chr11	Caskin2	-	115798986	115813592	0.436217	5.43513e-05	0.0276555	0.902779	0.211417	0.460199	0.0280983	0.983606	-0.0473308	0.974212	0.128496	0.732429
chr11	Llgl2	+	115824028	115855780	0.620723	0.00802698	0.0182002	0.955151	0.252997	0.606889	-0.0489288	0.975751	-0.0617103	0.974212	-0.20367	0.619401
chr11	Recql5	-	115892594	115933534	0.0849685	0.691907	0.166022	0.197897	-0.0126975	0.980864	0.0465237	0.975751	-0.119827	0.554813	-0.136355	0.599295
chr11	Sap30bp	+	115933577	115965534	0.0329819	0.870071	0.116442	0.28804	-0.082614	0.783974	-0.0288428	0.981532	0.0816259	0.70017	-0.0709246	0.789341
chr11	Galk1	-	116008356	116012719	0.328837	0.169444	0.284742	0.111695	0.0465458	0.947659	-0.156632	0.967728	0.0804476	0.937493	-0.060044	0.914872
chr11	H3f3b	-	116021960	116025450	-0.072136	0.340229	0.113603	0.21627	0.0294057	0.870877	-0.0541754	0.969924	-0.00109054	0.993047	-0.0531698	0.802724
chr11	Unc13d	-	116062094	116078195	0.581754	5.23325e-08	-0.0305772	0.902779	0.190941	0.538104	-0.0615398	0.974002	-0.217773	0.304845	-0.310833	0.23912
chr11	Wbp2	-	116078572	116087007	0.0114324	0.974285	-0.0815057	0.659504	0.113513	0.785301	-0.0863389	0.969924	-0.0865298	0.752426	-0.0564116	0.854321
chr11	Fbf1	-	116142284	116168261	0.181575	0.157257	0.111056	0.195364	0.0462845	0.906986	0.141463	0.802703	-0.0283989	0.974212	-0.0867079	0.737824
chr11	Acox1	-	116171882	116199045	0.0874976	0.314939	-0.0347922	0.894563	0.0485977	0.792833	0.139241	0.911686	-0.0574249	0.725041	-0.0779576	0.734404
chr11	Srp68	-	116245165	116274217	0.118002	0.567647	0.101912	0.279538	-0.00112331	0.998094	-0.0530532	0.971721	-0.232608	0.0671376	-0.150462	0.365896
chr11	Exoc7	-	116287997	116306749	0.0559655	0.702453	0.034451	0.880202	-0.0226758	0.949622	0.059547	0.969924	-0.0640414	0.773427	-0.0915211	0.721468
chr11	Rnf157	-	116336344	116413032	-0.0977699	0.662918	0.083848	0.695186	-0.0165821	0.979127	-0.176326	0.963813	-0.0570691	0.937493	-0.0206234	0.957655
chr11	Prpsap1	-	116470815	116494651	0.0406615	0.868379	-0.14595	0.171897	0.152307	0.615051	0.0120908	0.994834	-0.0531478	0.902992	-0.070008	0.751155
chr11	Ube2o	-	116537739	116581476	0.134446	0.723559	0.226171	0.217939	-0.0566136	0.946216	-0.0892443	0.975751	-0.249738	0.286421	-0.193289	0.546132
chr11	St6galnac2	-	116676702	116695234	0.187758	0.199233	-0.00617384	0.97572	0.044491	0.9158	0.07066	0.967728	-0.236082	0.0445988	-0.153759	0.427898
chr11	Jmjd6	-	116837431	116843449	0.0947641	0.459384	0.230186	0.00882219	-0.11043	0.606889	0.0228948	0.987105	-0.0988563	0.459085	-0.0130601	0.973088
chr11	Srsf2	-	116849896	116853114	-0.133992	0.256839	-0.0157188	0.902779	-0.0645224	0.800247	-0.0294184	0.975751	-0.0532919	0.718939	0.0405182	0.85411
chr11	Mfsd11	+	116852272	116875660	-0.0241375	0.978506	0.24939	0.328998	-0.546482	0.538104	-0.169722	0.967728	-0.471411	0.163008	-0.270239	0.541533
chr11	Sec14l1	+	117115171	117159268	0.166832	0.73155	0.235609	0.295336	-0.290105	0.663199	-0.099067	0.975751	-0.330081	0.259118	-0.153215	0.713519
chr11	Sept9	+	117199660	117362325	0.205962	0.334998	0.07501	0.621702	-0.0627836	0.90641	-0.0423144	0.975751	-0.170062	0.316543	-0.10637	0.618236
chr11	Syngr2	+	117809666	117814286	0.0361262	0.805217	-0.0371295	0.832127	-0.0037375	0.990862	-0.038752	0.975751	-0.130568	0.272613	-0.137365	0.421411
chr11	Tk1	-	117815518	117826087	-0.183314	0.460947	0.0602211	0.783476	0.138735	0.751393	0.068142	0.969924	0.273174	0.107804	0.108608	0.671411
chr11	Birc5	+	117849236	117855743	-0.304327	0.363081	-0.128878	0.636976	-0.0146078	0.988975	0.031858	0.987105	0.260613	0.280253	0.248653	0.51015
chr11	Pgs1	+	117986296	118024011	0.0925513	0.716516	0.147692	0.104807	-0.106527	0.801428	-0.171781	0.834459	-0.115548	0.637828	-0.0904049	0.670971
chr11	Cyth1	-	118164165	118248592	0.28408	0.000956114	-0.00371597	0.992887	0.0750248	0.752263	0.0572512	0.971721	-0.0658614	0.838699	-0.0685209	0.801016
chr11	Lgals3bp	-	118392751	118401931	-0.0434126	0.947857	-0.137561	0.646206	-0.168591	0.842062	0.228883	0.962272	-0.631577	0.0204479	-0.292944	0.436799
chr11	Cant1	-	118406288	118419134	0.178987	0.594943	0.0697032	0.770229	-0.178147	0.740774	-0.105108	0.967728	-0.222951	0.329413	-0.161613	0.514397
chr11	C1qtnf1	+	118428456	118451782	-0.406585	0.884057	0.703836	0.566789	-3.06796	0.542018	-0.785635	0.969924	-1.91007	0.247393	-1.67339	0.417351
chr11	Cbx2	+	119023018	119031275	0.0574692	0.918886	0.347404	0.12196	-0.317791	0.603121	-0.105349	0.975751	-0.0929822	0.937493	-0.0379225	0.949707
chr11	Gaa	+	119267962	119285458	0.308068	0.411117	0.110481	0.644169	-0.209729	0.758898	-0.112486	0.967728	-0.323749	0.246285	-0.207677	0.566529
chr11	Eif4a3	-	119288362	119300043	-0.0162122	0.949853	-0.0222698	0.902779	-0.0253996	0.956947	-0.00756343	0.99557	0.185983	0.105658	0.136505	0.454348
chr11	Rnf213	+	119390034	119487418	-0.0939952	0.676008	0.0566721	0.889332	-0.0209797	0.970816	0.20769	0.951369	-0.0110153	0.989453	0.0240105	0.957455
chr11	Rptor	+	119602904	119899591	0.0540708	0.866957	0.0171191	0.939222	-0.195708	0.60376	-0.0935622	0.967728	-0.0905892	0.764164	0.0016579	0.996546
chr11	Chmp6	+	119913445	119919552	-0.0205942	0.970834	0.225975	0.216188	-0.286235	0.606889	-0.287144	0.860523	-0.172094	0.636419	-0.316138	0.329563
chr11	Baiap2	+	119942767	120006782	0.326925	0.13948	0.137787	0.500793	0.06149	0.924218	0.0187391	0.994834	-0.184194	0.46759	-0.30324	0.37763
chr11	Slc38a10	-	120103950	120151351	0.021755	0.97333	0.247261	0.259204	-0.389569	0.554315	-0.193108	0.967728	-0.311342	0.289542	-0.238167	0.539088
chr11	Actg1	-	120345686	120348495	-0.15067	0.340967	0.0238795	0.902779	-0.112159	0.685042	-0.139954	0.924855	0.0646888	0.803937	-0.0159285	0.964607
chr11	Nploc4	-	120379797	120437700	-0.00525188	0.979464	-0.068772	0.529668	-0.148565	0.484657	-0.03378	0.975751	0.068168	0.649921	0.0266119	0.91888
chr11	Hgs	+	120467634	120483984	0.22217	0.164388	0.0330244	0.902779	0.0402139	0.93318	0.0273332	0.987105	-0.0975791	0.696312	0.11026	0.76159
chr11	Mrpl12	+	120484668	120488754	0.00491708	0.989664	0.0535888	0.87634	0.0296833	0.962004	-0.150987	0.959994	0.280265	0.0679997	0.0265711	0.945153
chr11	Slc25a10	+	120491836	120501161	0.14844	0.48243	0.0235812	0.937405	0.150434	0.650757	0.00866257	0.997059	0.168984	0.391734	0.148937	0.668897
chr11	Gcgr	+	120529185	120538989	0.35079	0.0921774	-0.0451092	0.902779	0.275614	0.538982	-0.0713221	0.975751	0.0575498	0.973503	-0.130771	0.715679
chr11	Fam195b	-	120542887	120549727	-0.041018	0.910513	-0.0896124	0.640018	-0.0932932	0.860675	-0.147269	0.967728	-0.0479282	0.973503	-0.227034	0.358484
chr11	P4hb	-	120560303	120572936	0.012532	0.989478	0.287407	0.283484	-0.555345	0.538982	-0.187469	0.967728	-0.460643	0.190294	-0.378119	0.385719
chr11	Arhgdia	-	120577234	120581620	-0.0565315	0.78166	-0.0112093	0.955151	-0.0605649	0.856742	-0.155352	0.860523	0.0200682	0.974212	-0.0265321	0.936057
chr11	Alyref	-	120594503	120598365	-0.277016	0.103028	0.0469393	0.872137	-0.0180678	0.975988	0.0454301	0.975751	0.209448	0.122326	0.101745	0.750657
chr11	Mafg	-	120625116	120633547	0.0139984	0.951006	0.104113	0.414362	-0.0783478	0.790959	-0.105876	0.967728	-0.079063	0.617866	-0.0654964	0.806255
chr11	Aspscr1	+	120672438	120709447	0.118504	0.693579	0.195323	0.28722	-0.0432178	0.950025	-0.105466	0.969924	-0.152673	0.585947	-0.137823	0.72159
chr11	Dus1l	-	120787558	120796428	0.0804721	0.585287	0.140627	0.17153	0.0148916	0.970698	0.015937	0.988955	-0.00572593	0.989453	0.0422595	0.90427
chr11	Fasn	-	120805957	120824547	0.167608	0.362506	0.119358	0.374427	0.0631162	0.889486	0.198625	0.813462	0.161718	0.317996	0.173296	0.695712
chr11	Slc16a3	+	120948483	120959000	0.30119	0.145886	-0.235358	0.283013	0.226288	0.57286	-0.0599324	0.977406	0.0870653	0.880703	-0.154668	0.715678
chr11	Csnk1d	-	120958008	120991333	0.0449072	0.675963	-0.015174	0.902779	0.0105785	0.966137	-0.00973463	0.988297	0.0712843	0.366443	0.0593153	0.643912
chr11	Tex19.1	+	121146142	121148314	-0.249335	0.193596	-0.0634279	0.847933	-0.296905	0.488662	-0.131794	0.967728	0.330115	0.00934815	0.120401	0.677508
chr11	BC017643	-	121222587	121229557	0.00786855	0.985586	0.251203	0.0363009	-0.312131	0.482461	-0.140589	0.967728	-0.16472	0.407989	-0.165165	0.528078
chr11	Narf	+	121237235	121255856	0.0661686	0.725473	0.0386627	0.861354	-0.223143	0.488662	-0.100164	0.967728	0.0116139	0.9849	-0.14222	0.462922
chr11	Foxk2	+	121259986	121309896	-0.0242543	0.904168	0.0783893	0.435466	-0.248911	0.371722	-0.144287	0.924855	0.0363269	0.937493	0.0489631	0.816539
chr11	Wdr45b	-	121327202	121354447	-0.10612	0.433037	0.134363	0.0825183	-0.165022	0.527361	0.0154885	0.987105	-0.0109367	0.982376	0.0104306	0.964921
chr11	Tbcd	+	121450583	121617170	-0.0574808	0.694829	0.0311649	0.870209	-0.0916386	0.706279	0.00198965	0.998278	0.043658	0.864273	0.087199	0.599232
chr11	Metrnl	+	121702426	121717389	0.0932356	0.636107	-0.130605	0.223993	0.168766	0.57286	-0.12876	0.957761	0.0865789	0.713418	-0.129962	0.53529
chr12	Rab10	-	3247427	3309969	-0.112239	0.315999	-0.275912	0.0181656	0.0115892	0.968913	0.0578397	0.975751	-0.0338575	0.937493	-0.0421148	0.896788
chr12	Asxl2	+	3426856	3510811	-0.177873	0.0424999	-0.0885234	0.504443	-0.00104076	0.997538	0.0282832	0.985477	0.0721463	0.523213	0.0958861	0.641019
chr12	Dnmt3a	+	3804985	3914443	0.0865276	0.80983	0.137706	0.498415	-0.149239	0.761586	-0.0504299	0.977406	-0.156065	0.489273	-0.157709	0.614471
chr12	Efr3b	-	3962553	4039094	0.0985669	0.454754	-0.0122179	0.977055	-0.0304737	0.933813	0.15872	0.967728	0.00488612	0.989453	0.0266425	0.947333
chr12	Itsn2	+	4592466	4713952	-0.00930047	0.957992	-0.0370504	0.897642	-0.0770079	0.704921	0.109397	0.967728	0.029419	0.937493	0.0410879	0.867411
chr12	Sf3b6	+	4817607	4827659	-0.204362	0.0760657	0.0437035	0.791449	-0.0258176	0.949286	-0.00440933	0.997059	0.0668532	0.741808	0.0176485	0.949742
chr12	Ubxn2a	-	4876803	4907747	0.000353587	0.998055	-0.0941849	0.631823	-0.0354177	0.885572	-0.0143207	0.995383	0.0487203	0.79152	0.0216308	0.953175
chr12	Apob	+	7977633	8016839	-0.941194	0.558415	-1.01626	0.724443	0.604394	0.787671	1.72422	0.950515	0.073521	0.989453	1.39228	0.535715
chr12	Ldah	+	8208099	8299566	-0.0929432	0.399739	0.00786267	0.979033	-0.106599	0.603684	-0.0194718	0.991109	0.166322	0.0635658	-0.0559749	0.867624
chr12	Hs1bp3	+	8313432	8343824	0.0875277	0.841779	0.0797228	0.854177	-0.15745	0.799312	-0.182438	0.967728	-0.369224	0.0832059	-0.355824	0.357096
chr12	Rhob	-	8497757	8499985	-0.100309	0.603813	0.0410692	0.901371	-0.0318078	0.949622	-0.135218	0.958984	-0.00462887	0.989453	-0.0264392	0.930475
chr12	Pum2	+	8674133	8752583	-0.13192	0.247972	-0.136405	0.297257	-0.0375323	0.890072	0.0545037	0.975751	0.0864422	0.382149	0.0826795	0.747099
chr12	Sdc1	+	8771395	8793716	0.239207	0.0800241	-0.0196057	0.902779	0.112564	0.679745	0.0671189	0.967728	0.114953	0.433066	-0.0504303	0.787316
chr12	Laptm4a	+	8921306	8938742	-0.0688984	0.851092	0.083489	0.540855	-0.269121	0.548765	-0.0771475	0.967728	-0.192689	0.300419	-0.129535	0.566529
chr12	Smc6	+	11265885	11319785	-0.0856357	0.767806	-0.105709	0.652457	0.100683	0.814058	0.185877	0.962272	0.134588	0.465705	0.17391	0.547988
chr12	Ddx1	-	13219306	13249174	-0.140488	0.270902	0.0319276	0.87634	-0.076413	0.783289	0.00488683	0.997059	0.151495	0.140249	0.0128017	0.959784
chr12	Rock2	+	16894977	16988274	-0.083213	0.309728	-0.119596	0.408092	0.0337162	0.880078	0.111247	0.967728	-0.031523	0.818122	0.113845	0.626169
chr12	Pdia6	+	17266594	17284770	-0.0773846	0.949853	0.400432	0.391724	-0.929784	0.532382	-0.391627	0.967728	-0.66706	0.235129	-0.652853	0.384732
chr12	Nol10	+	17348446	17430095	-0.156205	0.156153	-0.0022116	0.992887	0.0633801	0.799922	0.0770054	0.969924	0.258715	0.00450071	0.139475	0.616571
chr12	Odc1	+	17544866	17551502	-0.0735688	0.812066	-0.0416917	0.897321	-0.269034	0.555916	-0.0574226	0.975751	0.202638	0.201107	0.00600967	0.986454
chr12	Cpsf3	+	21286296	21315056	-0.0882704	0.555449	-0.107179	0.348229	-0.0513911	0.880163	0.0436349	0.975751	0.0649406	0.714246	0.103749	0.619783
chr12	Adam17	-	21323508	21373632	-0.014439	0.937323	0.0283617	0.902779	-0.176831	0.460199	-0.00597172	0.997059	0.033089	0.937493	0.107407	0.597515
chr12	Ywhaq	-	21390328	21417436	-0.192863	0.0834781	-0.0887448	0.465496	-0.128569	0.579658	-0.0854824	0.967728	0.0452604	0.923495	-0.042567	0.85946
chr12	Klf11	+	24651370	24662782	-0.0704228	0.596559	-0.161615	0.0469285	0.261631	0.231225	0.113517	0.967728	0.0529705	0.738799	0.0662241	0.781196
chr12	Rrm2	+	24708253	24714146	-0.401699	0.0416721	-0.0700476	0.897638	-0.149983	0.755081	0.0225929	0.993288	0.270355	0.0919076	0.266738	0.446182
chr12	Kidins220	+	24974875	25063152	0.158157	0.12808	-0.0964007	0.368516	0.0797681	0.759393	0.165321	0.748829	-0.17624	0.0664906	-0.0620725	0.797421
chr12	Id2	-	25093798	25096092	0.0176789	0.977267	0.113981	0.705253	-0.0984938	0.909719	-0.167049	0.967728	-0.202292	0.517358	-0.363454	0.332313
chr12	Rsad2	-	26442742	26456452	0.206057	0.325624	-0.251247	0.319889	0.175139	0.620693	0.206058	0.967728	0.140511	0.574291	-0.149049	0.747913
chr12	Trappc12	-	28690619	28750486	-0.00280567	0.987299	-0.0265402	0.902779	-0.0180765	0.95267	0.0857487	0.967728	0.0257292	0.973503	0.0630881	0.789128
chr12	Pxdn	+	29937955	30017658	0.131702	0.530151	-0.230669	0.0453886	0.179341	0.576601	0.260581	0.733954	0.027994	0.974212	0.10491	0.678491
chr12	Tmem18	+	30584442	30591219	-0.0665175	0.72243	-0.0314209	0.902779	-0.0883439	0.770239	-0.0482375	0.975751	0.0382824	0.973503	-0.0252694	0.931024
chr12	Lamb1	+	31265145	31329644	-0.0516504	0.904232	0.141148	0.649891	-0.0763332	0.917705	0.187398	0.967728	-0.377824	0.0358447	-0.0558901	0.915209
chr12	Dld	-	31331561	31351471	-0.110755	0.308495	-0.0320208	0.902779	-0.0580089	0.79467	0.021858	0.987105	0.107927	0.300419	0.0588279	0.817274
chr12	Cog5	+	31654867	31937631	-0.0574389	0.778333	0.0526569	0.845279	-0.254173	0.401052	-0.0928055	0.967728	-0.0519734	0.88617	0.0647381	0.817467
chr12	Hbp1	-	31926451	31950535	-0.0312359	0.749086	-0.0395232	0.866321	-0.065429	0.732864	0.0102098	0.99557	0.0331644	0.921263	-0.0803955	0.751266
chr12	Nampt	+	32820334	32853369	-0.156447	0.182985	0.0603651	0.713432	-0.193145	0.460199	-0.0168764	0.988955	-0.11847	0.282617	-0.0993626	0.644633
chr12	Sypl	+	32953872	32979502	-0.144751	0.138567	-0.150479	0.100837	-0.136117	0.522701	-0.0572172	0.969924	0.0121976	0.974212	-0.0534508	0.82235
chr12	Bzw2	-	36091834	36156825	-0.229185	0.328683	-0.129392	0.466435	0.0503739	0.945442	0.0372874	0.983606	0.246939	0.172142	0.157487	0.599295
chr12	Ifrd1	-	40203128	40223189	-0.134596	0.576303	0.157295	0.533573	-0.289611	0.501929	-0.152914	0.967728	-0.0951856	0.730203	-0.128268	0.754998
chr12	Dnajb9	-	44205896	44210068	-0.14322	0.882484	0.371528	0.211668	-0.725292	0.575854	-0.24858	0.967728	-0.758389	0.0771638	-0.511746	0.343899
chr12	Pnpla8	+	44269129	44315935	-0.0189978	0.923286	-0.0395711	0.902779	-0.0479093	0.846469	0.0660135	0.971721	0.00722261	0.989453	0.00970507	0.979368
chr12	Scfd1	+	51377512	51450102	-0.0736759	0.852948	0.193929	0.218451	-0.24354	0.596469	-0.0681428	0.975751	-0.195169	0.375196	-0.188201	0.519656
chr12	Strn3	-	51608540	51692428	-0.159946	0.057281	-0.0886483	0.538732	0.0113289	0.968718	0.109813	0.967728	0.00989511	0.974212	0.0241939	0.941126
chr12	Hectd1	-	51743721	51829536	-0.0266648	0.896182	0.0659996	0.541267	-0.162556	0.529601	0.211463	0.325858	-0.0650949	0.663404	0.131134	0.420994
chr12	Heatr5a	-	51875870	51971330	-0.191848	0.289	0.0814872	0.601489	-0.1949	0.569182	0.0844102	0.967728	-0.0443315	0.950174	0.182039	0.396785
chr12	Arhgap5	+	52503770	52571978	-0.193727	0.348535	-0.248107	0.225439	0.00949786	0.987711	0.0898408	0.975751	0.121402	0.496246	0.162268	0.659277
chr12	Eapp	-	54670339	54695898	-0.0732034	0.590421	0.00558941	0.976036	0.0368115	0.923929	-0.0580751	0.971721	-0.0954922	0.571161	-0.120051	0.590017
chr12	Snx6	-	54746338	54795750	-0.119742	0.356163	-0.00864795	0.963207	0.0743371	0.760612	0.0413971	0.975751	0.0368165	0.937493	0.0679357	0.791624
chr12	Cfl2	-	54858816	54862877	-0.245609	0.00217271	-0.0619607	0.618496	-0.114324	0.545521	0.00684347	0.995724	0.105316	0.336346	0.082257	0.701827
chr12	Psma6	+	55384221	55418459	-0.166787	0.332668	0.0146687	0.938316	-0.0720855	0.848854	-0.0869302	0.967728	0.150485	0.348981	0.0258464	0.936057
chr12	Ralgapa1	-	55602889	55821575	-0.0393243	0.76026	-0.132137	0.360747	-0.128858	0.522701	0.16322	0.962272	0.0377649	0.876959	0.0972727	0.724342
chr12	Brms1l	+	55836225	55869736	-0.117789	0.481915	-0.180826	0.216662	0.0033088	0.994313	0.00744113	0.997059	0.0587067	0.812575	0.0811935	0.781411
chr12	Prps1l3	+	57230411	57242168	-0.278155	0.0405371	0.10373	0.52635	-0.21744	0.50004	0.0896092	0.969924	0.14217	0.280221	0.0865925	0.75409
chr12	Clec14a	-	58264719	58269258	0.0625749	0.880776	-0.274875	0.109268	0.258164	0.586366	-0.0211105	0.994834	0.0493286	0.974212	-0.18549	0.551793
chr12	Sec23a	-	58958382	59012027	-0.0296071	0.941736	0.0443783	0.902779	-0.24752	0.57286	-0.0293973	0.987105	-0.144454	0.524824	0.0473579	0.884896
chr12	Trappc6b	-	59043091	59061472	-0.22913	0.156092	0.0853243	0.460723	-0.0414512	0.932306	-0.00994913	0.99554	-0.21192	0.123696	-0.118426	0.556646
chr12	Pnn	+	59066918	59074017	-0.0465652	0.723318	-0.0119612	0.955151	-0.0174446	0.954915	0.0620238	0.967728	-0.0281782	0.973503	0.0323885	0.910312
chr12	Ctage5	+	59129739	59190220	-0.00929132	0.980397	0.100337	0.489595	-0.139007	0.706245	0.0165886	0.992482	-0.143395	0.393638	-0.0762069	0.769731
chr12	Fam179b	+	64965741	65022573	0.0151146	0.938918	-0.120966	0.481852	-0.0149586	0.96827	0.0452182	0.977406	0.0561232	0.82477	0.213449	0.413396
chr12	Prpf39	+	65036308	65063386	-0.133091	0.360013	-0.082577	0.584252	0.0178249	0.962257	0.0392955	0.975751	-0.111011	0.375906	-0.0132018	0.963319
chr12	Fkbp3	-	65062431	65073938	-0.196402	0.392335	-0.0917201	0.655181	0.0973724	0.835742	0.0446722	0.977322	0.173403	0.292131	0.0145546	0.972751
chr12	Rpl36al	-	69182733	69184067	-0.243214	0.102564	0.10442	0.465496	-0.170171	0.576601	-0.0887719	0.967728	-0.105529	0.515073	-0.238469	0.303584
chr12	Mgat2	+	69184157	69186773	0.00930159	0.987299	0.196935	0.179278	-0.301852	0.58118	-0.0423763	0.977406	-0.271097	0.241438	-0.102401	0.734394
chr12	Klhdc2	+	69296680	69310687	-0.0282952	0.896861	0.167965	0.270926	-0.135088	0.620602	-0.0520678	0.975751	-0.136952	0.298493	-0.118365	0.723755
chr12	Nemf	-	69311542	69357176	-0.0591663	0.625246	-0.0705812	0.668817	-0.0662069	0.780562	0.0568722	0.973047	-0.119245	0.175045	-0.0949969	0.675726
chr12	Arf6	+	69372149	69375980	0.0515636	0.662638	-0.0853029	0.452577	0.0834101	0.621667	-0.0141758	0.98756	-0.0496083	0.725096	-0.0515181	0.792486
chr12	Map4k5	-	69803756	69893170	-0.0815702	0.357216	-0.0634781	0.729785	0.00389566	0.988975	0.175481	0.860523	0.00809309	0.977268	0.0401284	0.890926
chr12	Sav1	-	69965011	69987002	-0.165252	0.34005	0.0412714	0.756066	-0.120588	0.694923	-0.0687721	0.967728	-0.136923	0.348237	0.112743	0.531733
chr12	Nin	-	70011434	70113830	0.122324	0.605708	0.089977	0.504523	-0.0770729	0.869801	0.03558	0.977322	-0.0873802	0.735266	-0.0655469	0.785692
chr12	Pygl	-	70190814	70227683	-0.00168684	0.997837	0.331167	0.218451	-0.272339	0.704333	-0.0958058	0.975751	-0.480115	0.0761426	-0.208789	0.690297
chr12	Tmx1	+	70453153	70467624	-0.246717	0.094525	-0.0263846	0.902779	-0.267372	0.40935	-0.0397551	0.976838	0.0208314	0.974212	-0.0376466	0.898196
chr12	Frmd6	+	70825334	70902234	-0.0484651	0.969764	0.383368	0.443087	-0.76687	0.569183	-0.161632	0.975751	-0.627507	0.249587	-0.522205	0.472525
chr12	Actr10	+	70937856	70964718	-0.132734	0.498327	0.119456	0.314836	-0.16145	0.603684	-0.155009	0.924855	0.00782828	0.989453	-0.12136	0.622386
chr12	Daam1	+	71831046	71992376	0.112451	0.130713	-0.0136275	0.944456	-0.0176716	0.941664	0.147177	0.814061	-0.113184	0.0990574	-0.0166267	0.954774
chr12	Jkamp	+	72085838	72101527	-0.269179	0.620673	0.152555	0.42578	-0.599256	0.488727	-0.136115	0.967728	-0.280107	0.482295	-0.235389	0.439672
chr12	Rtn1	-	72211748	72409054	0.0505565	0.777959	-0.0420278	0.882226	-0.0127974	0.976217	0.120825	0.967726	-0.133967	0.249441	0.108561	0.608144
chr12	Ppm1a	+	72761210	72799819	-0.0620317	0.681526	-0.0192677	0.902779	-0.0034696	0.992546	-0.0155157	0.987105	0.0386481	0.930695	0.106801	0.528078
chr12	Prkch	+	73584795	73778185	0.00585711	0.987299	-0.133327	0.362871	0.0965916	0.805581	0.0899676	0.969924	0.144038	0.404859	0.0990907	0.708024
chr12	Hif1a	+	73901323	73947554	-0.132373	0.26441	-0.0112681	0.955151	-0.136592	0.538982	-0.00652613	0.997059	0.0249618	0.974212	0.0526575	0.85463
chr12	Ppp2r5e	-	75449462	75596250	-0.0602848	0.677629	-0.0904292	0.414362	0.0401612	0.884695	-0.033027	0.977322	0.0274576	0.973503	0.0297673	0.91888
chr12	Sgpp1	-	75714247	75735729	-0.173024	0.623583	-0.141521	0.254992	-0.280319	0.580803	-0.000542235	0.999353	-0.400093	0.0573316	-0.176814	0.458378
chr12	Syne2	+	75818317	76110928	0.0630656	0.876738	0.108157	0.636976	-0.215363	0.648297	0.146857	0.967728	-0.219963	0.310967	-0.0183899	0.972855
chr12	Mthfd1	+	76255231	76319820	-0.166404	0.444045	0.0709648	0.856761	0.024245	0.970518	0.126774	0.967728	0.23833	0.08979	0.359108	0.229269
chr12	Rab15	-	76797959	76822763	-0.265762	0.667572	0.330446	0.295336	-0.599624	0.527361	-0.2304	0.967728	-0.405328	0.281656	-0.179396	0.76493
chr12	Fntb	+	76837390	76921412	0.113962	0.638001	0.0649911	0.760713	-0.11484	0.781055	-0.0825558	0.969924	-0.151514	0.413703	-0.110157	0.664973
chr12	Max	-	76937268	76962343	0.0360048	0.864215	-0.0712739	0.256078	-0.0223827	0.95864	-0.0881172	0.950515	-0.226541	0.0449097	-0.194062	0.0636076
chr12	Fut8	+	77237754	77475996	-0.154379	0.821728	0.293322	0.300138	-0.549432	0.538104	-0.184691	0.967728	-0.479469	0.153209	-0.341961	0.477406
chr12	Mpp5	+	78748909	78840714	0.0655649	0.736202	-0.145726	0.387472	0.0538623	0.876451	0.0845572	0.971721	0.0619092	0.798652	0.0150067	0.972255
chr12	Atp6v1d	-	78842981	78861638	-0.115604	0.289489	-0.0570585	0.538477	-0.117216	0.561077	-0.0381179	0.975751	-0.148168	0.128889	-0.21819	0.143892
chr12	Eif2s1	+	78862071	78887010	-0.123933	0.273687	0.0669267	0.692398	-0.0956074	0.690534	0.000708987	0.999353	0.106131	0.23529	0.0470954	0.852457
chr12	Tmem229b	-	78961794	79007659	0.31755	0.0197687	-0.0273579	0.902779	0.067872	0.880078	-0.154329	0.834459	-0.198164	0.264542	-0.276471	0.303584
chr12	Plekhh1	+	79029162	79081655	0.161339	0.484341	0.0990621	0.663412	-0.00498163	0.993277	0.0176729	0.994834	-0.171599	0.316153	-0.115262	0.713519
chr12	Vti1b	-	79156016	79172642	0.0155169	0.938958	0.0490272	0.713733	-0.0120614	0.974974	-0.127584	0.906131	-0.0705955	0.654214	-0.113435	0.522035
chr12	Rdh11	-	79175550	79191819	0.0265158	0.868447	0.149432	0.263673	-0.15117	0.519215	-0.0278842	0.987105	0.0602747	0.676113	-0.0940275	0.718911
chr12	Zfyve26	-	79232345	79296310	0.387574	0.00270945	-0.130732	0.214593	0.161363	0.645507	0.118939	0.924855	-0.0354385	0.973777	-0.0381859	0.897207
chr12	Actn1	-	80167541	80260485	-0.0227095	0.963353	0.190019	0.352904	-0.126535	0.840057	0.0211288	0.994834	-0.170408	0.538219	-0.0340889	0.942671
chr12	Dcaf5	-	80335846	80436601	0.094613	0.412512	-0.0270725	0.902779	-0.0455715	0.884845	0.0717095	0.969924	-0.16082	0.07796	-0.0585447	0.824215
chr12	Slc39a9	+	80644162	80683342	-0.0313281	0.895022	0.0551671	0.728362	-0.20975	0.488727	0.0408671	0.975751	-0.136479	0.300419	0.0281632	0.914402
chr12	Plekhd1	+	80692581	80724216	0.563348	0.00650906	-0.0804634	0.731611	0.350733	0.488662	-0.201405	0.924855	-0.306182	0.165911	-0.18984	0.551345
chr12	Susd6	+	80790531	80880833	0.146044	0.363982	-0.168516	0.220689	0.155459	0.594893	0.0798589	0.969924	0.036625	0.969766	0.0096455	0.982844
chr12	Srsf5	+	80945503	80950507	-0.0587123	0.710705	0.0135286	0.955151	0.0941149	0.675235	0.0723592	0.969924	-0.191394	0.0281058	-0.0489242	0.854321
chr12	Smoc1	+	81026807	81186414	0.0809865	0.675963	0.14406	0.201241	-0.0624593	0.861738	-0.102755	0.967728	-0.112294	0.481124	-0.174594	0.395142
chr12	Med6	-	81573562	81595066	-0.174849	0.169602	-0.0227954	0.902779	-0.0331668	0.93498	0.0309728	0.975751	0.0186589	0.974212	-0.0253055	0.922054
chr12	Pcnx	+	81860027	82000924	-0.00306944	0.997961	0.275696	0.73022	-0.943159	0.538104	-0.316212	0.969924	-0.715008	0.218732	-0.443558	0.626134
chr12	Sipa1l1	+	82169377	82451786	0.0163397	0.923982	0.0789913	0.83993	-0.00746036	0.983028	0.0810934	0.975751	0.0137963	0.974212	-0.0150183	0.973799
chr12	Dcaf4	+	83520455	83541994	-0.0428564	0.757723	-0.0518977	0.539406	-0.000247541	0.999176	0.00856129	0.994834	-0.0912848	0.422374	-0.0656054	0.694022
chr12	Zfyve1	-	83546555	83597245	0.136648	0.250624	0.00217799	0.992887	0.0823902	0.758766	0.0615049	0.974982	-0.128637	0.230428	-0.0694552	0.80736
chr12	Rbm25	+	83632229	83683127	-0.00800494	0.976525	0.0542139	0.549454	0.0710889	0.82	0.0550623	0.967728	-0.161781	0.151902	-0.126241	0.394014
chr12	Psen1	+	83688144	83738446	0.106109	0.29882	-0.0838274	0.3334	-0.0845157	0.644682	0.0292019	0.975751	-0.14132	0.0669236	-0.13347	0.406691
chr12	Numb	-	83794033	83921934	0.143828	0.0961218	-0.0379507	0.841059	0.144796	0.488662	0.117494	0.936124	-0.0634598	0.493619	0.0652942	0.754647
chr12	Elmsan1	-	84149167	84218881	0.0658706	0.777144	0.116676	0.369083	-0.102792	0.777302	0.0420843	0.975751	-0.0679367	0.870142	0.181987	0.413396
chr12	Ptgr2	+	84285236	84315832	-0.0699714	0.629043	-0.00851087	0.955151	0.0518703	0.85174	-0.0330278	0.975751	0.0198341	0.974212	0.0481753	0.874067
chr12	Zfp410	+	84316302	84344439	-0.0684239	0.627269	0.0815684	0.437423	-0.0409952	0.893726	0.0116417	0.993767	0.0363988	0.937493	-0.0084626	0.978674
chr12	Abcd4	-	84602530	84617483	0.319007	0.0007109	-0.013696	0.955151	0.1669	0.544387	-0.0534722	0.97076	-0.229806	0.0130863	-0.175584	0.420994
chr12	Npc2	-	84754558	84773112	-0.0351056	0.966263	0.193613	0.408092	-0.458502	0.582142	-0.228633	0.967726	-0.422572	0.23372	-0.401609	0.284315
chr12	Arel1	-	84918147	84970886	-0.0350649	0.791234	0.023771	0.902779	-0.111687	0.568553	0.0938015	0.967728	-0.116136	0.266866	-0.0109134	0.970599
chr12	Ylpm1	+	84996287	85070515	0.0783167	0.686177	-0.0420095	0.801934	-0.0146996	0.974523	0.0632786	0.969924	-0.127781	0.351449	0.08481	0.67265
chr12	Dlst	+	85110820	85134091	-0.0568287	0.576663	0.00129891	0.992887	-0.0524155	0.783653	-0.0156079	0.987105	0.0666812	0.391734	0.0392576	0.838531
chr12	Eif2b2	+	85219480	85226628	-0.010767	0.956576	0.0909057	0.472552	-0.00965073	0.979698	-0.0118084	0.994834	0.100126	0.476398	0.033711	0.91601
chr12	Nek9	-	85299513	85339362	0.0407071	0.76706	0.0513303	0.757773	-0.00638718	0.98487	-0.0361797	0.975751	-0.0244321	0.974212	0.0829246	0.708024
chr12	Tmed10	-	85340613	85374717	-0.0835414	0.914086	0.0796833	0.86724	-0.501701	0.567901	-0.14835	0.967728	-0.585047	0.0788781	-0.390744	0.243379
chr12	Mfsd7c	+	85746538	85813585	0.237928	0.00604378	-0.114261	0.490755	0.126073	0.558949	0.0306606	0.987105	-0.0361305	0.937493	0.0396051	0.916296
chr12	0610007P14Rik	-	85815446	85824920	-0.0842783	0.693271	-0.0291369	0.829043	-0.142208	0.648297	-0.05733	0.967728	-0.115027	0.460066	-0.152433	0.312294
chr12	Ttll5	+	85824919	86053760	0.114647	0.754447	0.00567901	0.983739	-0.292424	0.56468	0.109047	0.967728	-0.303287	0.129461	-0.0709948	0.782193
chr12	Tgfb3	-	86056742	86079041	-0.142333	0.909086	0.329227	0.502086	-0.812953	0.576207	-0.283046	0.967728	-0.720902	0.23372	-0.450905	0.420972
chr12	Gstz1	+	87147164	87164723	-0.275259	0.0489195	-0.0692043	0.647449	-0.0105965	0.981543	-0.0590755	0.971721	0.185079	0.0990574	0.00683019	0.983831
chr12	Vipas39	-	87238874	87266374	0.0112285	0.949853	-0.0588936	0.581503	-0.0408399	0.881474	0.117306	0.935692	0.0253911	0.974212	-0.0284681	0.903771
chr12	Ahsa1	+	87266483	87273998	-0.170284	0.260948	-0.0464943	0.902779	-0.120072	0.729547	0.0511818	0.975751	0.173664	0.195651	0.106627	0.741349
chr12	Sptlc2	-	87305057	87388355	-0.0909243	0.419432	-0.172066	0.127269	-0.15652	0.488662	-0.0250216	0.987105	-0.0126579	0.974212	-0.064077	0.820897
chr12	Snw1	-	87449909	87472299	-0.130677	0.0941979	0.0859029	0.434092	-0.12451	0.522701	-0.0367963	0.975751	0.124177	0.135792	0.0289092	0.916321
chr12	Gtf2a1	-	91555261	91590487	-0.245175	0.148593	-0.126894	0.352303	0.0510132	0.915483	-0.019419	0.98782	0.0122901	0.989453	-0.0269858	0.945973
chr12	Ston2	-	91633008	91786436	0.40472	0.00101168	-0.123831	0.404903	0.210324	0.488662	0.111272	0.967728	0.0892853	0.650389	0.0372715	0.929852
chr12	Sel1l	-	91806042	91849157	0.0200296	0.970834	0.0647639	0.872102	-0.277156	0.60594	-0.0349727	0.987105	-0.284231	0.214517	-0.0824409	0.816027
chr12	Zc3h14	+	98746967	98787774	-0.224343	0.116699	-0.133318	0.225318	0.00075577	0.998414	0.0681746	0.969924	0.031089	0.973503	0.0559145	0.809208
chr12	Foxn3	-	99190080	99563809	0.143685	0.602529	-0.210175	0.149515	0.319661	0.491633	0.0800667	0.971835	0.0234426	0.974212	0.000237369	0.999736
chr12	Psmc1	+	100110201	100123364	-0.153027	0.343682	-0.0100234	0.955903	-0.0574501	0.885134	0.0210439	0.987105	0.193333	0.0857587	0.074711	0.751155
chr12	Nrde2	-	100125449	100159943	0.183834	0.13809	-0.0968909	0.549956	0.126595	0.635174	0.0644491	0.974982	0.0161705	0.974212	-0.113301	0.69021
chr12	Calm1	+	100199434	100209824	-0.168217	0.157803	-0.127573	0.263447	-0.0257831	0.946216	0.020414	0.987105	0.103615	0.328906	-0.00618551	0.985484
chr12	Ttc7b	-	100300769	100520822	0.123161	0.118988	-0.11092	0.231808	-0.00783807	0.982197	-0.0267276	0.977406	-0.0492198	0.802289	-0.0331328	0.890926
chr12	Smek1	-	101039408	101083702	-0.0484873	0.806194	-0.0698919	0.606275	0.0838388	0.752263	0.0752672	0.967728	0.0471788	0.876098	0.0869945	0.695712
chr12	Trip11	-	101834042	101913171	-0.0719935	0.567417	0.00295636	0.992887	-0.17604	0.384778	0.0485589	0.975751	-0.0939891	0.41975	0.0216716	0.950644
chr12	Cpsf2	+	101975763	102005993	-0.145372	0.308046	0.00377771	0.992887	-0.0731494	0.81999	-0.00657833	0.997059	0.155421	0.191404	0.125889	0.618105
chr12	Lgmn	-	102394081	102439808	0.348125	0.202816	-0.0239433	0.931114	0.188443	0.726243	-0.0249568	0.987105	-0.354946	0.0788977	-0.161252	0.523292
chr12	Golga5	+	102469133	102497911	0.00552068	0.987977	0.0871282	0.661878	-0.135414	0.708229	-0.0998986	0.967728	-0.132985	0.439378	-0.0845695	0.767472
chr12	Itpk1	-	102568582	102704869	0.331475	0.191884	-0.045125	0.902779	0.0383672	0.96212	-0.171486	0.924855	-0.321307	0.10997	-0.37431	0.131681
chr12	Ubr7	+	102757974	102777701	-0.0109282	0.936786	0.051402	0.621702	-0.0360755	0.866708	-0.00630893	0.99557	0.0883218	0.284869	0.133954	0.400438
chr12	Btbd7	-	102780796	102879989	-0.0635211	0.641824	-0.0560126	0.75663	-0.0966008	0.625214	0.123831	0.967726	-0.00455926	0.989453	0.149896	0.450509
chr12	Ddx24	-	103407975	103425867	0.057904	0.619564	0.0290245	0.902779	-0.0874612	0.670807	0.0918294	0.967728	-0.0461764	0.779648	-0.0558986	0.778899
chr12	Dicer1	-	104687736	104752324	-0.0755715	0.583553	-0.0765282	0.326558	-0.178819	0.460199	0.0920311	0.93918	0.0158125	0.974212	0.0814898	0.580102
chr12	Glrx5	+	105032617	105040911	0.119064	0.44232	0.111969	0.607983	0.0670863	0.806379	-0.18018	0.962272	0.142652	0.161031	-0.0537079	0.883537
chr12	Atg2b	-	105613538	105685241	0.0783503	0.846129	0.115166	0.620843	-0.254034	0.603508	-0.00454194	0.998278	-0.325595	0.108878	-0.150305	0.64525
chr12	Gskip	+	105685351	105703058	-0.120056	0.481207	0.00566303	0.975884	-0.210768	0.503336	-0.118428	0.957761	-0.0374795	0.973503	-0.0677531	0.817807
chr12	Papola	+	105784673	105838949	-0.122758	0.0489195	-0.0386687	0.761987	-0.123592	0.35841	0.0460594	0.971835	-0.0454224	0.498471	0.0181737	0.930395
chr12	Vrk1	+	106010162	106078318	-0.0468443	0.85476	-0.00850648	0.968519	0.111648	0.735572	0.042361	0.975751	0.188664	0.152351	0.082445	0.771381
chr12	Setd3	-	108106430	108179462	-0.0278973	0.909724	0.0647291	0.673331	-0.0119265	0.980125	0.00589232	0.997059	-0.103365	0.523197	0.00174697	0.996546
chr12	Ccnk	+	108179464	108203359	-0.0327243	0.920386	0.0986023	0.654244	-0.0682749	0.891551	-0.0893243	0.971721	-0.0731687	0.848588	0.0145116	0.976649
chr12	Yy1	+	108793268	108816632	-0.0839863	0.537257	-0.0561304	0.665011	0.087759	0.675232	0.0841284	0.967728	0.0829012	0.566185	0.0948612	0.625291
chr12	Wars	-	108860029	108894174	0.0435762	0.88394	0.091462	0.695918	-0.0397008	0.944791	-0.091198	0.969924	-0.0329652	0.974212	-0.0879849	0.789128
chr12	Dlk1	+	109452822	109463336	0.254436	0.385795	-0.13369	0.638651	0.289315	0.561077	-0.174236	0.967728	0.165461	0.562292	0.092985	0.85463
chr12	Meg3	+	109540995	109571729	0.272207	0.486929	-0.0600161	0.838898	0.319009	0.600652	0.173101	0.967726	-0.038549	0.974212	0.0588904	0.920418
chr12	Rtl1	-	109590168	109595403	0.439119	0.0962131	-0.196675	0.387472	0.145302	0.805578	0.045323	0.987105	0.0926434	0.877874	-0.0461668	0.931949
chr12	Rian	+	109603944	109661716	-0.179796	0.760192	-0.247709	0.0825183	0.20588	0.81999	0.117036	0.967728	0.0991521	0.956698	0.243473	0.401634
chr12	Dio3	+	110279229	110281097	-0.0686413	0.869991	-0.224442	0.460171	0.0104355	0.990906	-0.0250853	0.994834	0.12446	0.730239	0.0374881	0.954859
chr12	Gm6988	+	110315930	110316427	-0.100073	0.710289	0.145188	0.335138	0.176104	0.629662	0.149532	0.967728	0.0187672	0.974212	-0.00313317	0.995564
chr12	Ppp2r5c	+	110447178	110583075	-0.0702876	0.337845	-0.0668761	0.47873	-0.0528407	0.730007	0.0447727	0.971721	-0.0113273	0.974212	0.0156698	0.944298
chr12	Dync1h1	+	110601394	110666944	0.276808	0.11402	0.0216625	0.924617	0.0889868	0.839713	0.212786	0.778402	-0.184091	0.251144	-0.105258	0.695712
chr12	Hsp90aa1	-	110691035	110696395	-0.151044	0.310562	0.0440322	0.902779	-0.10817	0.712148	0.0678985	0.975137	0.139164	0.250445	0.103532	0.708024
chr12	Rcor1	+	111038690	111115901	-0.0661958	0.838724	0.0688797	0.794274	-0.193665	0.606889	-0.0652828	0.975751	-0.0634116	0.917262	0.0612625	0.857669
chr12	Traf3	+	111166369	111267155	0.20693	0.150529	-0.161844	0.390303	0.00182147	0.997538	0.0550252	0.975751	0.120407	0.427643	0.0347714	0.937532
chr12	Cdc42bpb	-	111292971	111377718	0.257024	0.19901	0.142158	0.0916223	-0.0408518	0.946216	0.00117377	0.998893	-0.0124648	0.989453	0.0258779	0.94125
chr12	Exoc3l4	+	111417429	111431680	0.360691	0.0303925	0.00568923	0.973195	0.272823	0.471764	0.100038	0.967726	-0.0584665	0.960253	-0.02214	0.953698
chr12	Tnfaip2	+	111442446	111455018	0.104606	0.231012	-0.0608126	0.53328	0.107398	0.545521	0.0628017	0.967728	0.0493749	0.649921	0.143965	0.393223
chr12	Eif5	+	111538100	111546753	-0.220985	0.0154225	0.0294449	0.873862	-0.0883227	0.659662	-0.0196581	0.985422	0.120329	0.240324	0.0803315	0.715264
chr12	Mark3	+	111574477	111656227	0.155297	0.0170828	-0.0320321	0.817914	0.0862925	0.573514	-0.0523306	0.967728	-0.00930024	0.974212	-0.0858652	0.652803
chr12	Ckb	-	111669354	111672338	0.569635	0.122489	0.104308	0.660252	0.356788	0.603121	-0.03794	0.987105	-0.0431646	0.986808	-0.213248	0.569488
chr12	Klc1	+	111758848	111807844	0.177258	0.0398511	0.007979	0.955151	0.000944098	0.997538	0.040041	0.975751	-0.102217	0.248406	-0.0945179	0.53648
chr12	Zfyve21	+	111814168	111828388	0.26827	0.538407	0.19372	0.408092	-0.196355	0.812387	-0.169911	0.967728	-0.372524	0.188604	-0.300641	0.417351
chr12	Ppp1r13b	-	111828457	111908105	0.106438	0.559992	-0.112668	0.144516	-0.00892143	0.985075	0.0618521	0.967728	-0.0351964	0.973503	0.0631671	0.729112
chr12	2010107E04Rik	-	111961374	111966977	-0.297246	0.044881	0.0359406	0.902779	-0.0540278	0.904119	-0.0909695	0.967728	0.171874	0.273127	0.0411352	0.931024
chr12	Kif26a	+	112144134	112181747	0.383322	0.0841179	0.2138	0.319154	0.028829	0.96827	0.0833285	0.975751	0.158459	0.657429	0.283247	0.506567
chr12	Inf2	+	112588744	112615557	0.298264	0.360013	0.231986	0.297473	0.0560124	0.950025	-0.128867	0.969924	-0.355554	0.160266	-0.291331	0.428862
chr12	Akt1	-	112653820	112674796	0.136561	0.538407	0.167994	0.119855	-0.0793672	0.85568	-0.0792968	0.967728	-0.0201256	0.974212	-0.0590178	0.84946
chr12	Cep170b	+	112721528	112746592	0.254862	0.331637	-0.100076	0.683163	0.139536	0.781356	0.0458182	0.977406	0.148636	0.631113	0.191366	0.635018
chr12	Jag2	-	112907802	112929517	0.8071	0.00335845	0.0690081	0.888675	0.393021	0.538104	0.135562	0.967728	-0.0407772	0.974212	-0.0801754	0.890926
chr12	Brf1	-	112955630	113000699	0.0552061	0.731205	0.0298132	0.902779	0.0664566	0.810314	-0.054316	0.975751	-0.151487	0.180729	-0.107216	0.626169
chr12	Pacs2	+	113014506	113074401	-0.0354948	0.954051	0.12918	0.678849	-0.284153	0.668507	-0.158754	0.967728	-0.291907	0.320435	-0.109288	0.809208
chr12	Crip2	+	113140235	113145506	0.351885	0.0514684	-0.173163	0.149515	0.266138	0.506039	-0.129806	0.967728	0.10612	0.821159	-0.0267625	0.944878
chr12	Esyt2	+	116280589	116390935	-0.178242	0.74239	0.161094	0.601365	-0.547658	0.488662	-0.139807	0.969924	-0.309105	0.329413	-0.209888	0.619783
chr12	Ncapg2	+	116405354	116463532	-0.395144	0.204046	-0.157843	0.547924	-0.145367	0.839106	0.102639	0.973047	0.351336	0.119477	0.374267	0.303584
chr12	Rapgef5	+	117516478	117759737	0.0468461	0.90516	-0.231541	0.297263	-0.166027	0.718272	-0.0714926	0.975751	0.190371	0.37619	-0.0402592	0.943183
chr13	Gdi2	+	3538074	3566261	-0.109188	0.111552	0.0551386	0.455286	-0.115023	0.415857	-0.0593073	0.967728	0.0165506	0.974212	-0.011449	0.961649
chr13	Fam208b	-	3566034	3611806	-0.0471524	0.801268	0.0208308	0.955151	-0.119573	0.638849	0.101256	0.969924	0.0656348	0.664393	0.208897	0.423335
chr13	Net1	-	3882017	3918220	-0.0166414	0.963542	-0.00573192	0.967681	-0.143711	0.721531	0.0609717	0.967728	-0.0735442	0.8528	0.0129216	0.95237
chr13	Klf6	+	5861488	5870393	-0.0437365	0.648918	-0.0872683	0.436404	0.00993938	0.965313	0.111207	0.962272	0.0265482	0.908768	0.0914017	0.715112
chr13	Pitrm1	+	6548121	6580158	0.0508451	0.9425	0.369414	0.114912	-0.439984	0.568553	-0.0649069	0.981532	-0.370365	0.241088	-0.279565	0.507452
chr13	Pfkp	-	6579873	6648792	-0.050094	0.949302	0.300934	0.269697	-0.446992	0.576601	-0.0433999	0.987105	-0.467447	0.148564	-0.254603	0.584231
chr13	Gtpbp4	-	8972069	8996532	-0.245184	0.0133399	0.0867313	0.57275	-0.117677	0.615051	-0.0166529	0.988955	0.161138	0.0900832	0.0710671	0.820179
chr13	Larp4b	+	9093813	9174451	-0.0826481	0.629952	0.0270513	0.902779	-0.106001	0.672827	0.0716381	0.967728	-0.129914	0.255791	0.0224992	0.92623
chr13	Zmynd11	-	9684835	9766014	0.0731044	0.765421	-0.134279	0.342466	0.212508	0.541628	0.0979935	0.967728	-0.0949663	0.636681	-0.0391874	0.91269
chr13	Heatr1	+	12395374	12438893	-0.0294963	0.88855	0.102208	0.377809	-0.174973	0.550932	0.127835	0.951369	0.117182	0.306953	0.110003	0.643247
chr13	Lgals8	-	12439401	12464977	0.01778	0.947857	-0.0834239	0.640703	0.0938962	0.777068	0.0631435	0.973047	0.0153882	0.974212	-0.108674	0.714486
chr13	Prl2c3	-	12790815	12800093	-0.790847	0.702484	0.479351	0.100241	-1.77635	0.578601	-0.810422	0.969924	-1.57391	0.201407	-1.81845	0.428818
chr13	Prl2c5	+	13182702	13191930	-0.516327	0.84366	0.667759	0.489595	-2.31809	0.57286	-0.511201	0.973047	-1.60496	0.28348	-1.45338	0.417351
chr13	Gpr137b	-	13357619	13394236	0.206831	0.290395	-0.177741	0.240195	0.223404	0.545521	-0.0442049	0.977322	-0.110575	0.63399	-0.164487	0.586232
chr13	Nid1	+	13437601	13512275	-0.0204935	0.970834	0.00918674	0.981585	-0.16246	0.810043	0.10944	0.969924	-0.339306	0.128248	-0.220909	0.48257
chr13	Lyst	+	13590339	13778803	0.203625	0.378943	-0.251253	0.0835488	0.0395551	0.950025	0.270221	0.731541	-0.0362382	0.974212	0.118996	0.697299
chr13	B3galnt2	+	13954473	13999088	-0.106244	0.826066	0.214728	0.26514	-0.239515	0.692636	-0.102916	0.973047	-0.286354	0.264248	-0.171677	0.641539
chr13	Ggps1	-	14049792	14063483	-0.177851	0.153268	0.00947322	0.962115	-0.098624	0.666126	-0.0625623	0.973047	-0.0502844	0.858858	-0.141991	0.52138
chr13	Arid4b	+	14063608	14199603	-0.108626	0.129047	-0.0347856	0.902779	-0.0454526	0.79467	0.135015	0.967728	0.0336294	0.844123	0.119571	0.697766
chr13	Psma2	+	14613241	14625673	-0.143609	0.224483	0.00443275	0.981958	-0.136318	0.570886	-0.122297	0.924855	0.196014	0.0449097	0.0731882	0.738614
chr13	Cdk13	-	17715961	17805097	-0.116235	0.308649	-0.107607	0.335138	0.00995262	0.975027	0.244814	0.336074	-0.0673087	0.577554	0.115394	0.646165
chr13	Rala	-	17880574	17944217	-0.07282	0.594943	-0.0606041	0.519284	-0.0376148	0.899013	0.0333207	0.975751	-0.113407	0.223052	-0.0293341	0.901685
chr13	Vps41	+	18717291	18866811	-0.0229887	0.883302	-0.0366233	0.789525	-0.079698	0.68411	0.0230689	0.977406	0.0129178	0.974212	0.00360745	0.990912
chr13	Trim27	+	21179449	21194723	0.0306996	0.90109	-0.0560329	0.706734	-0.0990014	0.746591	-0.19777	0.641854	0.137188	0.315967	0.0344527	0.894077
chr13	Zscan26	-	21442173	21453765	-0.0526074	0.711239	-0.0273548	0.902779	-0.040385	0.890441	0.159242	0.924855	-0.123979	0.219551	0.137737	0.52665
chr13	Lrrc16a	-	24012480	24280790	0.226469	0.0158864	-0.0934262	0.399129	0.126866	0.57286	0.0962384	0.967728	-0.0624832	0.742914	-0.07229	0.728954
chr13	BC005537	+	24801656	24812899	-0.0700762	0.543317	-0.00551988	0.963071	-0.0494979	0.827783	0.0117516	0.98756	0.0411423	0.889119	0.111905	0.427898
chr13	Mrs2	-	24987482	25020365	0.027154	0.896861	0.0178126	0.943886	-0.130701	0.590889	0.089544	0.967728	-0.0520359	0.8656	0.0705598	0.760341
chr13	Prl3b1	+	27242429	27249740	-0.160456	0.9425	0.588475	0.52468	-2.00517	0.538104	-0.692283	0.967728	-1.64889	0.172142	-1.47533	0.4145
chr13	Prl2b1	-	27383344	27390846	0.119665	0.935085	0.456901	0.364308	-1.14513	0.544387	-0.409833	0.967728	-1.11692	0.112167	-0.893571	0.383402
chr13	Prl8a8	-	27506967	27513217	0.0369051	0.993893	0.45495	0.902779	-4.29513	0.59503	-2.16653	0.967728	-2.90875	0.277258	-3.90739	0.470018
chr13	Prl8a9	-	27557994	27564606	-0.152709	0.964629	0.841614	0.581694	-3.68598	0.57286	-1.27629	0.967728	-2.40488	0.279154	-2.91332	0.435935
chr13	Prl7a1	-	27633363	27642493	-0.953724	0.770071	0.502772	0.125907	-2.79629	0.629632	-0.894571	0.975751	-2.51954	0.273029	-3.18841	0.505653
chr13	Prl7a2	-	27658583	27668052	-0.172146	0.963353	0.861224	0.622039	-3.8531	0.591059	-1.60975	0.967728	-2.65067	0.292254	-3.20192	0.477603
chr13	Prl7d1	-	27708997	27716748	-0.649963	0.694997	0.668148	0.408092	-1.79382	0.527361	-0.544738	0.967728	-1.01291	0.324534	-0.97056	0.480032
chr13	Prl2a1	+	27801654	27808716	-1.06233	0.683766	0.697825	0.563673	-2.94141	0.563759	-0.798503	0.969924	-1.90545	0.262561	-1.69193	0.427898
chr13	Prl4a1	+	28016222	28023546	-1.14241	0.763043	0.951495	0.533981	-4.71476	0.606914	-1.72491	0.967728	-2.43451	0.405904	-2.70394	0.422588
chr13	E2f3	-	29906574	29986119	-0.14126	0.464705	-0.108864	0.555581	-0.0968315	0.793243	0.00592876	0.997059	0.207225	0.154726	0.23937	0.411907
chr13	Uqcrfs1	-	30540311	30545316	-0.126619	0.520165	-0.0101304	0.958628	-0.0489711	0.916143	-0.0591134	0.974982	0.215539	0.0946434	0.167852	0.522669
chr13	Dusp22	+	30660058	30711232	-0.045466	0.754183	-0.0504393	0.868295	-0.0419347	0.899392	-0.0476149	0.975751	0.0205267	0.974212	0.0154657	0.96619
chr13	Exoc2	-	30789515	30974273	-0.0506627	0.758186	0.00434564	0.986366	-0.073285	0.769833	0.0603636	0.969924	0.0139816	0.974212	0.0447679	0.854321
chr13	Serpinb6b	+	32956810	32979067	-0.266471	0.56572	0.249451	0.361384	-0.414972	0.56468	-0.0443776	0.987105	-0.365359	0.212715	-0.216979	0.667295
chr13	Serpinb9	+	32997060	33017955	-0.267696	0.44818	0.150456	0.481211	-0.469033	0.462622	-0.130803	0.967728	-0.190444	0.526885	-0.163193	0.639255
chr13	Serpinb9b	+	33027413	33040559	-0.190635	0.348481	0.0418993	0.719278	-0.292487	0.451701	0.0103891	0.994834	-0.110148	0.560284	-0.116665	0.597272
chr13	Serpinb9c	-	33149274	33159754	-0.0345657	0.962904	0.226521	0.338782	-0.469431	0.550932	-0.212588	0.967728	-0.329879	0.317716	-0.371684	0.384732
chr13	Serpinb9d	+	33192958	33203980	-0.153968	0.745452	0.200552	0.368959	-0.28827	0.645702	-0.177274	0.967728	-0.320478	0.2492	-0.315964	0.426322
chr13	Serpinb9e	+	33249609	33260846	-0.130904	0.735754	0.253176	0.127686	-0.35806	0.532382	-0.194189	0.962272	-0.222861	0.339281	-0.358342	0.277761
chr13	Serpinb9f	+	33324076	33335370	-0.177545	0.731154	0.387896	0.0667937	-0.554457	0.482461	-0.199256	0.967728	-0.239094	0.519615	-0.268533	0.544994
chr13	Serpinb9g	+	33484789	33496002	-0.331104	0.474045	0.230712	0.349339	-0.606697	0.460199	-0.193562	0.967728	-0.400574	0.176362	-0.481159	0.234153
chr13	Serpinb6a	-	33917917	34002794	-0.239734	0.136567	-0.068384	0.601124	0.0370358	0.936574	0.0637874	0.969924	0.122069	0.482761	0.177404	0.397477
chr13	Tubb2a	-	34074277	34078008	0.0451068	0.80011	-0.132062	0.340243	0.0260855	0.954915	0.0606038	0.975751	0.0233541	0.974212	-0.00145068	0.997591
chr13	Slc22a23	-	34179157	34345959	0.310901	0.0617855	-0.19683	0.14723	0.145454	0.665683	-0.0347987	0.985545	-0.0272236	0.974212	-0.0490667	0.893602
chr13	Pxdc1	-	34627839	34653133	0.0387337	0.937207	0.0988896	0.654813	-0.115327	0.861738	-0.282861	0.825615	-0.155341	0.614777	-0.231357	0.413396
chr13	Prpf4b	+	34875293	34906064	-0.0525445	0.78812	0.023133	0.902779	-0.0321291	0.937621	0.099673	0.924855	-0.0801428	0.598909	0.124813	0.412078
chr13	Eci2	-	34977747	35027090	0.0233465	0.882914	0.043207	0.759358	0.0962782	0.614282	-0.070841	0.967728	0.0587339	0.690511	-0.0617474	0.779106
chr13	Cdyl	+	35659809	35874064	-0.076572	0.561304	0.014835	0.955151	0.0473805	0.860386	-0.0273198	0.987105	0.112749	0.289029	0.066347	0.788954
chr13	Gm4024	-	35990256	35995173	-0.00799415	0.993802	0.203946	0.416541	-0.488214	0.553515	-0.121224	0.971721	-0.470059	0.144422	-0.37233	0.340531
chr13	Rreb1	+	37778379	37952005	0.150125	0.186826	-0.0438033	0.708207	0.0274546	0.94344	0.0535947	0.969924	0.00786244	0.989453	0.15407	0.421411
chr13	Ssr1	-	37971400	37994236	-0.131472	0.75796	0.137817	0.363318	-0.444713	0.48207	-0.113511	0.967728	-0.230986	0.361153	-0.171195	0.507715
chr13	Riok1	+	38036988	38061433	-0.0563786	0.689353	0.0287992	0.902779	-0.0502862	0.838361	-0.0328269	0.975751	0.00568853	0.989453	-0.0617064	0.754647
chr13	Dsp	+	38151081	38198577	0.148022	0.667774	0.0702131	0.763071	-0.148291	0.798038	0.0761245	0.97294	-0.196326	0.415509	-0.0883529	0.771224
chr13	Txndc5	-	38500265	38528824	-0.14763	0.83439	0.312788	0.274142	-0.635682	0.488662	-0.173907	0.969924	-0.360303	0.325283	-0.174207	0.744311
chr13	Slc35b3	-	38932139	38960875	-0.141993	0.378943	0.202171	0.112493	-0.192857	0.501929	-0.0934153	0.969924	-0.156872	0.215869	-0.115182	0.700638
chr13	Pak1ip1	+	41001009	41013033	0.0267879	0.904232	-0.0343574	0.859827	0.0613439	0.850776	-0.0266164	0.977406	0.0901885	0.548075	-0.119632	0.488534
chr13	Tmem14c	+	41016249	41022582	0.120129	0.103137	-0.0343323	0.902779	0.0686358	0.643151	-0.0750865	0.969924	-0.093168	0.233939	-0.155161	0.514397
chr13	Phactr1	+	42680570	43138526	-0.249969	0.511611	0.12977	0.531126	-0.467024	0.482461	-0.0972537	0.969924	-0.205603	0.485933	-0.0808222	0.811368
chr13	Nol7	+	43398375	43402858	-0.148287	0.35036	0.0146687	0.933538	0.00567779	0.990131	-0.0832695	0.967728	0.107202	0.486479	-0.0752141	0.678491
chr13	Ranbp9	-	43402672	43481283	-0.0530453	0.707097	-0.10554	0.204919	0.0233529	0.944791	-0.125834	0.924855	-0.098197	0.42781	-0.0661107	0.838531
chr13	Jarid2	+	44729534	44921643	0.0276161	0.867225	-0.0405858	0.674116	0.00536733	0.987711	0.0696359	0.967728	0.0608499	0.669049	0.0668371	0.617122
chr13	Fam8a1	+	46669442	46678064	-0.0833413	0.610498	-0.174309	0.133124	0.0269564	0.943515	0.0266319	0.987105	0.00251376	0.993047	-0.0482841	0.871817
chr13	Nup153	-	46679901	46727849	-0.0320791	0.861692	-0.12686	0.408092	-0.0119511	0.974755	0.213042	0.834459	0.0376159	0.899435	0.170183	0.467219
chr13	Kif13a	-	46749086	46931302	0.388735	0.000445784	-0.0674585	0.694818	0.160178	0.57286	0.0493723	0.975751	-0.108447	0.430571	-0.128519	0.626169
chr13	Kdm1b	+	47043466	47085279	0.0756881	0.786931	-0.179298	0.270607	0.0964617	0.814058	0.167001	0.967728	-0.0319753	0.974212	0.18633	0.505156
chr13	Dek	-	47084766	47106227	-0.40943	0.148107	-0.191196	0.197595	-0.0107946	0.990131	0.0683756	0.975751	0.181254	0.49845	0.245662	0.357096
chr13	Rnf144b	+	47122719	47247991	-0.0974114	0.53158	-0.0960321	0.670789	0.036978	0.923929	0.193094	0.950515	-0.0139443	0.974341	0.123165	0.697211
chr13	Phf2	-	48801749	48870885	0.119377	0.535488	0.122345	0.22648	-0.0562877	0.896501	0.0171326	0.98756	-0.095617	0.637517	0.0852239	0.704007
chr13	Fam120a	-	48879215	48967877	-0.0103781	0.956083	-0.167754	0.0114807	0.0991781	0.619738	0.0912561	0.951369	-0.029008	0.941528	0.0700911	0.659519
chr13	Ninj1	+	49187546	49196251	0.0458693	0.934706	0.16354	0.382364	-0.244072	0.689058	-0.149227	0.967728	-0.0656813	0.974212	-0.190727	0.565029
chr13	Bicd2	+	49341548	49387026	0.0415304	0.875551	0.042251	0.798706	-0.118235	0.72535	-0.0240818	0.983606	-0.1224	0.480812	-0.0805889	0.663973
chr13	Ippk	+	49421189	49463060	-0.049142	0.77249	-0.00683818	0.970194	-0.0156099	0.964983	0.0110491	0.994834	0.0984828	0.358192	0.0529127	0.813448
chr13	Nol8	+	49653077	49679016	-0.197975	0.0398511	0.16848	0.128424	-0.170055	0.566039	0.0812344	0.967728	0.109636	0.37085	0.128543	0.57274
chr13	Iars	+	49682129	49734267	-0.0717818	0.638082	-0.0606635	0.703408	-0.0222527	0.95267	0.251331	0.277939	0.136733	0.18214	0.17362	0.357096
chr13	Spin1	+	51100507	51152562	-0.100053	0.24138	-0.131129	0.234112	-0.0864121	0.581805	-0.0671126	0.969924	0.0910002	0.385676	0.0840578	0.766878
chr13	Sema4d	-	51685528	51793747	0.116971	0.782879	0.0822174	0.759378	-0.307126	0.576207	-0.130213	0.967728	-0.241217	0.328305	-0.258306	0.369503
chr13	Sptlc1	-	53332747	53377417	0.103611	0.396895	0.00415611	0.974719	0.0063647	0.985404	-0.0481022	0.969924	-0.00238915	0.992153	-0.126848	0.432158
chr13	Sfxn1	+	54071824	54108346	-0.204431	0.265826	-0.0386866	0.851745	-0.0883004	0.820255	0.0237728	0.983606	0.0863629	0.734103	0.13201	0.463895
chr13	Thoc3	-	54458836	54468840	-0.0765401	0.746736	-0.00396269	0.988676	0.07996	0.84717	-0.08942	0.967728	0.180879	0.231572	0.13274	0.528078
chr13	Simc1	+	54503738	54551290	-0.0315568	0.938961	-0.195464	0.252432	0.0202702	0.979616	0.220592	0.924855	0.107833	0.746436	0.282633	0.342527
chr13	4833439L19Rik	-	54551217	54565382	-0.0980464	0.517056	-0.0760446	0.445933	-0.158871	0.538104	-0.198951	0.513795	-0.0111789	0.982376	0.0243589	0.925768
chr13	Nop16	-	54584190	54590074	-0.11872	0.373301	0.0845257	0.619819	-0.0401577	0.919577	-0.0736329	0.969924	0.306901	0.00260511	0.0691613	0.830577
chr13	Cltb	-	54592938	54611405	0.184781	0.0794222	-0.1814	0.0767871	0.0828587	0.744301	-0.090531	0.967728	-0.023015	0.974212	-0.209869	0.395142
chr13	Faf2	+	54621783	54664063	0.181615	0.00411362	-0.088181	0.317104	0.0345241	0.89423	-0.0121829	0.988955	-0.0589828	0.514324	-0.0806821	0.746986
chr13	Rnf44	-	54679398	54693994	0.109006	0.560719	-0.0742893	0.380221	-0.0204745	0.964594	0.00367231	0.997059	0.0846629	0.715946	0.169099	0.372405
chr13	Nsd1	+	55209781	55318325	-0.0204464	0.829112	-0.000462168	0.995889	-0.0213366	0.898628	0.175633	0.52968	0.0423847	0.603747	0.0831517	0.570183
chr13	Rab24	-	55319222	55321980	0.254466	0.342049	0.161022	0.453768	0.0527503	0.944521	-0.158956	0.967728	-0.277575	0.13227	-0.273742	0.411907
chr13	Prelid1	+	55322054	55325272	-0.0166831	0.914758	-0.00418446	0.971488	-0.0344046	0.889131	-0.13043	0.535599	0.00112858	0.994209	-0.11518	0.404863
chr13	Lman2	-	55343832	55362783	0.0981014	0.89373	0.26921	0.238019	-0.441519	0.579658	-0.189572	0.967728	-0.327402	0.401256	-0.359054	0.38557
chr13	Pdlim7	-	55497486	55513473	0.129762	0.698003	0.0820635	0.769112	0.0422896	0.957481	-0.0992127	0.971721	0.0708037	0.962189	0.0714619	0.89843
chr13	Ddx41	-	55530409	55536658	0.0357038	0.782879	0.0929026	0.230167	0.0432279	0.852928	-0.028117	0.975751	0.0135034	0.974212	-0.0208421	0.929338
chr13	Fam193b	-	55539315	55571120	0.334845	0.0715764	0.0450084	0.889338	0.280044	0.501315	-0.0513937	0.975751	-0.0940414	0.779551	-0.145487	0.667511
chr13	Tmed9	+	55593134	55597697	-0.00960743	0.985168	0.19073	0.0884914	-0.196208	0.672887	-0.089165	0.967728	-0.152386	0.530306	-0.236363	0.260425
chr13	Ddx46	+	55634973	55681267	-0.0119222	0.942582	0.0878244	0.447078	-0.0448135	0.832505	0.0760805	0.967728	-0.0177701	0.974212	0.0912085	0.596316
chr13	B230219D22Rik	+	55693123	55703500	-0.294072	0.0138089	-0.0974106	0.537213	-0.157074	0.554315	0.0437333	0.975751	0.136762	0.23529	0.224188	0.338849
chr13	Txndc15	+	55714649	55726227	-0.00191348	0.997143	0.130905	0.463637	-0.145785	0.769897	-0.11295	0.967728	-0.158669	0.492722	-0.213988	0.441233
chr13	H2afy	-	56073621	56135626	-0.0755201	0.417303	0.0245998	0.902779	-0.0420045	0.851709	0.0173446	0.987105	0.0400674	0.809153	0.0496398	0.816027
chr13	Smad5	+	56702989	56742379	-0.0205353	0.866719	-0.0232217	0.902779	-0.0161223	0.954201	-0.0329716	0.975751	0.110434	0.262772	0.00292111	0.993558
chr13	Hnrnpa0	-	58125878	58128556	0.0851656	0.62301	-0.067617	0.802728	0.112018	0.645507	-0.0781499	0.969924	0.299879	0.00426641	0.148903	0.567306
chr13	Ubqln1	-	58176155	58215653	0.0457568	0.812647	-0.112894	0.18158	0.0624015	0.81999	0.0447071	0.973047	-0.0046605	0.989453	0.0198135	0.930208
chr13	Gkap1	-	58233345	58274839	0.029537	0.90318	0.0761509	0.368359	-0.0605355	0.847097	-0.00991194	0.995289	-0.107231	0.388619	-0.115957	0.506151
chr13	2210016F16Rik	-	58380045	58385225	-0.00341495	0.987299	0.110188	0.196119	0.0189066	0.956702	-0.0755897	0.967728	-0.0759813	0.580696	0.0360617	0.909644
chr13	Hnrnpk	-	58391131	58403343	-0.137314	0.119793	-0.0236559	0.878108	0.015045	0.961154	0.019222	0.977406	0.0402122	0.776649	0.0287649	0.859549
chr13	Naa35	+	59585322	59634798	-0.0647831	0.488226	-0.00803046	0.955151	-0.0968967	0.569182	-0.0163093	0.987105	0.0333386	0.937493	0.0288765	0.886744
chr13	Golm1	-	59634995	59675784	-0.0784323	0.922743	0.33267	0.276048	-0.70582	0.464766	-0.105563	0.977406	-0.490958	0.162089	-0.396675	0.416693
chr13	Isca1	-	59755414	59769789	-0.0417793	0.922816	0.146703	0.219815	-0.20106	0.675235	-0.104959	0.967728	-0.147032	0.592979	-0.0792345	0.761416
chr13	Zcchc6	-	59771875	59823169	-0.0080952	0.984516	0.0391968	0.902779	-0.146317	0.701647	0.0993334	0.967728	-0.12261	0.524824	-0.0494508	0.843068
chr13	Dapk1	+	60601946	60763191	0.166101	0.76706	0.214757	0.399668	-0.320757	0.671355	-0.0676092	0.977406	-0.473587	0.104679	-0.325992	0.405857
chr13	Tpbpb	-	60901294	60904847	-0.122594	0.974285	0.856056	0.616053	-4.13372	0.579658	-1.55027	0.967728	-2.78814	0.272184	-3.11664	0.462922
chr13	Ctla2a	-	60934154	60936625	-1.56862	0.625944	0.638926	0.610428	-3.68812	0.577316	-0.7503	0.969924	-2.90848	0.200813	-1.80131	0.406035
chr13	Tpbpa	-	60938691	60941935	-0.300366	0.907246	0.915547	0.417649	-3.88965	0.57286	-1.2265	0.967728	-2.42668	0.163155	-2.60686	0.444442
chr13	Ctsj	-	61000276	61005958	0.0677944	0.916386	0.211375	0.455188	-0.202203	0.807741	-0.0202386	0.99557	-0.388387	0.169762	-0.421315	0.403058
chr13	Ctsq	-	61035037	61040597	0.349515	0.0398511	-0.137834	0.693024	0.11109	0.823388	-0.0252581	0.992482	-0.379045	0.00345368	-0.423078	0.37505
chr13	Ctsr	-	61159214	61164188	0.0883812	0.827385	0.127914	0.591587	-0.175025	0.747277	-0.00847578	0.997059	-0.446021	0.0201959	-0.342871	0.400438
chr13	Cts6	-	61195146	61203392	0.715619	0.0476408	-0.352453	0.589285	0.0562651	0.968718	-0.151796	0.971721	-0.760918	0.00665511	-1.07132	0.254143
chr13	Ctsm	-	61535738	61541881	-0.139454	0.970729	0.811473	0.646815	-4.24311	0.579658	-1.43696	0.967728	-2.87169	0.269754	-3.14222	0.453244
chr13	Cts3	-	61564629	61570163	0.070693	0.987299	0.739822	0.746756	-4.40702	0.603508	-1.73916	0.967728	-3.15557	0.280221	-3.60704	0.484594
chr13	Ctsl	-	64361889	64370748	-0.355243	0.799448	0.494246	0.51896	-1.07994	0.566039	-0.463254	0.969924	-1.00739	0.153427	-0.717648	0.523906
chr13	Mfsd14b	-	65065029	65113002	-0.0204272	0.909086	-0.0193483	0.917409	-0.0557416	0.828013	-0.00612784	0.997059	0.0204779	0.974212	0.0133786	0.967718
chr13	Ptdss1	+	66932829	66998401	0.04355	0.801952	-0.0191275	0.902779	-0.120806	0.586571	-0.0562781	0.967728	0.123726	0.28027	0.00679326	0.983714
chr13	Nsun2	+	69612015	69635780	-0.114992	0.431657	0.117352	0.411881	-0.137539	0.604877	-0.0242519	0.987105	0.202316	0.0445441	0.149265	0.510579
chr13	Med10	+	69802347	69816102	-0.17758	0.269908	-0.0987599	0.286533	-0.130151	0.672297	-0.0560159	0.969924	0.00131674	0.995251	-0.129973	0.482639
chr13	Ice1	-	70588688	70637840	0.0161282	0.880776	0.0570253	0.623808	-0.0485465	0.799312	0.113077	0.958984	0.0722171	0.327661	0.151488	0.342527
chr13	Lpcat1	+	73467208	73516420	0.23035	0.0025338	-0.141873	0.426283	0.037763	0.889486	-0.0173171	0.994834	-0.0860541	0.543732	-0.113422	0.723266
chr13	Clptm1l	+	73604001	73620639	-0.129194	0.695267	0.104771	0.468487	-0.388111	0.460199	-0.202836	0.860523	-0.168306	0.4856	-0.124867	0.608379
chr13	Slc12a7	+	73733051	73816754	0.311034	0.0482729	-0.11464	0.459732	0.206176	0.538982	0.0923103	0.967728	-0.146834	0.38159	-0.107321	0.685263
chr13	Brd9	+	73937810	73960895	-0.0509399	0.764771	0.0909077	0.249104	0.00560203	0.988975	0.162436	0.633489	-0.0488178	0.879182	0.103863	0.535495
chr13	Exoc3	-	74169801	74208729	-0.0535193	0.576303	-0.00359265	0.990501	-0.00755142	0.977847	0.0384359	0.975751	0.0357762	0.85639	0.0564688	0.800955
chr13	Pdcd6	-	74303120	74317575	-0.166209	0.191884	-0.0413913	0.762884	-0.179771	0.5217	-0.111211	0.941211	-0.0341341	0.944439	0.0557447	0.805203
chr13	Sdha	-	74322254	74350240	-0.155093	0.205027	-0.0835839	0.46395	-0.0224392	0.951528	0.0525924	0.971721	0.0679141	0.603148	0.0792317	0.698642
chr13	Ccdc127	+	74350316	74365783	0.0355585	0.857177	0.0452658	0.797184	-0.102945	0.683496	-0.0390826	0.975751	-0.0234909	0.974212	-0.0442519	0.86523
chr13	Cast	-	74692365	74808874	-0.00163957	0.996045	0.0603428	0.745712	-0.101985	0.744301	0.00886195	0.99557	-0.0809564	0.63111	-0.0630467	0.815708
chr13	Mir682	+	75645045	75645141	-0.180372	0.249112	0.00575127	0.974657	-0.0452862	0.913293	-0.204147	0.480632	0.147352	0.220884	-0.119827	0.546132
chr13	Ttc37	+	76098729	76190318	-0.127201	0.773811	0.151747	0.390303	-0.520132	0.40935	0.0114934	0.995882	-0.198619	0.501958	0.0155671	0.972255
chr13	Arrdc3	+	80883337	80896042	-0.100942	0.577652	-0.00231494	0.992887	-0.162933	0.563357	0.139971	0.967728	-0.078759	0.611793	0.0508445	0.871383
chr13	Cetn3	+	81783248	81797157	-0.273271	0.00628849	0.0137936	0.955151	-0.0399301	0.899392	0.0406918	0.975751	0.119957	0.248054	0.0460858	0.848164
chr13	Rasa1	-	85214698	85289493	-0.132728	0.518346	-0.168187	0.266867	0.105079	0.767139	0.16739	0.962272	0.158656	0.274106	0.0908413	0.773812
chr13	Tmem167	+	90089666	90114921	-0.268328	0.16368	0.0493626	0.82769	-0.315642	0.437883	-0.0826134	0.967728	-0.0159908	0.983883	0.0198356	0.950644
chr13	Zfyve16	-	92487100	92530922	-0.110461	0.636107	0.143601	0.485553	-0.284696	0.463436	-0.0754593	0.975751	0.0853424	0.739764	0.0565537	0.894039
chr13	Serinc5	+	92611137	92711947	-0.16108	0.76249	0.221566	0.380221	-0.346275	0.612169	0.0624972	0.977406	-0.273259	0.400024	-0.118515	0.804041
chr13	Papd4	-	93146281	93192309	-0.14323	0.135849	-0.0880966	0.340272	-0.0736004	0.731738	-0.00624196	0.997059	0.12498	0.206033	-0.0207403	0.936455
chr13	Jmy	-	93430096	93499808	-0.03271	0.880776	-0.131076	0.140304	0.0677613	0.792833	0.026692	0.983137	-0.0178509	0.974212	0.0566806	0.806255
chr13	Scamp1	-	94201432	94285826	0.00441369	0.98491	-0.0426313	0.78202	-0.00738621	0.984734	-0.0986884	0.967728	0.041259	0.922173	-0.0636747	0.813699
chr13	Ap3b1	+	94358579	94566316	-0.0890732	0.670623	0.118759	0.249912	-0.166679	0.576601	0.0770087	0.967728	-0.162572	0.217605	-0.0211103	0.935633
chr13	Tbca	+	94788942	94842899	-0.0865877	0.635139	0.165411	0.042493	-0.0316365	0.939225	-0.124258	0.958728	0.127778	0.481072	-0.0598315	0.859999
chr13	Aggf1	-	95350682	95375357	-0.0459388	0.721025	0.0542431	0.662723	-0.0486763	0.8412	-0.0323637	0.975751	0.0622354	0.627706	0.0773003	0.721683
chr13	F2rl1	-	95511717	95525240	0.0154582	0.974285	-0.349683	0.119526	0.0434079	0.956647	0.152196	0.969924	0.133848	0.667759	0.0352173	0.952918
chr13	F2r	-	95601788	95618433	0.0598384	0.92639	0.00409953	0.992887	-0.451392	0.538982	-0.102859	0.969924	-0.445985	0.108782	-0.291163	0.332313
chr13	Iqgap2	-	95627176	95891937	0.229969	0.259762	-0.278107	0.12196	0.175093	0.622702	0.125246	0.967728	-0.119014	0.560135	0.0436373	0.927209
chr13	Col4a3bp	+	96542734	96640167	-0.133855	0.524063	-0.0843179	0.523421	0.140944	0.679981	0.08	0.967728	0.148307	0.358428	0.0988531	0.680176
chr13	Hmgcr	-	96648961	96670936	0.0294173	0.894039	0.103674	0.297473	-0.160551	0.548333	0.0804401	0.967728	-0.0773733	0.637607	-0.0192985	0.94233
chr13	Fam169a	+	97067286	97130447	-0.23762	0.442181	-0.143952	0.540468	0.105284	0.872358	0.0378557	0.987105	0.272336	0.198933	0.0859497	0.83693
chr13	Gfm2	+	97137936	97181196	-0.0275191	0.853523	0.0438145	0.833737	-0.00643265	0.986587	0.070938	0.967728	0.0277542	0.973503	0.00209271	0.995648
chr13	Hexb	-	97176330	97198357	0.0986931	0.765419	0.0318188	0.902779	-0.076213	0.904119	-0.0123533	0.994834	-0.39724	0.0212764	-0.186402	0.551345
chr13	Enc1	+	97241104	97253040	0.295642	0.000469725	-0.0570306	0.72311	0.169389	0.489066	0.0517487	0.975751	-0.0307366	0.974212	-0.00363702	0.992626
chr13	Utp15	-	98246844	98262992	-0.137924	0.216283	-0.0176564	0.906562	-0.130529	0.579504	0.0759176	0.967728	0.0622828	0.741808	0.068439	0.813566
chr13	Btf3	-	98309896	98317006	-0.0494146	0.790455	0.112848	0.364127	-0.0635888	0.841257	-0.00952606	0.99557	0.185976	0.0743612	0.0385568	0.898865
chr13	Fcho2	-	98723405	98815768	-0.220476	0.0178106	-0.193413	0.0884771	0.0397211	0.886522	0.0867935	0.967728	-0.0997309	0.301129	0.0766237	0.760987
chr13	Tnpo1	-	98839018	98926384	-0.190059	0.0312483	-0.047549	0.757338	-0.141047	0.488727	-0.00517371	0.997059	0.10429	0.303566	0.164942	0.316519
chr13	Map1b	-	99421463	99516602	-0.0714093	0.751376	0.0963717	0.813973	-0.202929	0.538324	0.150597	0.967728	-0.059545	0.859668	0.158785	0.698961
chr13	Bdp1	-	100017993	100104073	0.000479854	0.997961	-0.00622417	0.986252	-0.12078	0.564053	0.153794	0.967728	0.0113283	0.974212	0.122858	0.649977
chr13	Rad17	-	100617163	100651061	-0.0335981	0.895099	0.0866415	0.585991	-0.129154	0.672887	-0.0297017	0.987105	-0.0213339	0.974212	-0.0438451	0.884896
chr13	Cdk7	-	100697023	100730942	-0.0486984	0.723891	0.0813713	0.570491	-0.0359804	0.890441	0.0157397	0.990108	0.106799	0.293056	0.0281793	0.92104
chr13	Slc30a5	-	100802644	100833570	-0.00668327	0.990011	0.222232	0.119321	-0.273638	0.576207	-0.0827882	0.971835	-0.217264	0.314345	-0.127495	0.672492
chr13	Pik3r1	-	101680760	101768217	0.0812783	0.757441	-0.157667	0.213873	0.238111	0.538982	0.160634	0.936124	0.145965	0.355645	0.143401	0.562934
chr13	Srek1	-	103738564	103774603	-0.0234555	0.89373	-0.056582	0.583765	0.049439	0.843996	0.0945733	0.962272	-0.0403538	0.892554	-0.0207835	0.928879
chr13	Erbb2ip	-	103818785	103920586	-0.147128	0.231351	-0.162181	0.206438	-0.0182356	0.959521	0.0957223	0.967728	0.00296639	0.991354	0.00858001	0.983411
chr13	Trappc13	-	104142152	104178703	-0.173032	0.0791555	0.0319821	0.902779	-0.105038	0.599271	0.0642671	0.973047	0.0159544	0.974212	0.0460447	0.867012
chr13	Ipo11	-	106794438	106936960	-0.233648	0.179193	-0.121764	0.512323	-0.101895	0.810041	0.0799936	0.973047	0.254316	0.0573316	0.150537	0.584926
chr13	Kif2a	-	106958995	107022228	-0.156142	0.363982	-0.0715088	0.616959	0.0151105	0.974523	0.0566846	0.973047	-0.0121053	0.989453	0.0291721	0.92104
chr13	Smim15	+	108044473	108049175	-0.203008	0.128672	-0.0133605	0.955151	-0.151928	0.560403	-0.0275041	0.987105	-0.0164723	0.974212	-0.0966926	0.712901
chr13	Plk2	+	110395043	110400844	0.0344273	0.822089	-0.037806	0.86971	0.0434655	0.870549	0.0681384	0.967728	-0.0916027	0.347307	-0.0118604	0.963983
chr13	Gpbp1	-	111425679	111490125	-0.091941	0.381185	-0.0138811	0.94779	0.000507913	0.998345	0.0535155	0.971721	0.0103819	0.974212	0.0163919	0.954018
chr13	Mier3	+	111686156	111718596	-0.123249	0.63476	-0.19087	0.186308	0.0465494	0.939319	0.179788	0.936787	-0.136139	0.503083	0.120984	0.660687
chr13	Map3k1	-	111746432	111818269	0.0208123	0.961115	0.0627671	0.811906	-0.113851	0.838094	0.0425036	0.977406	-0.307347	0.0919076	-0.106863	0.696484
chr13	Il6st	+	112464069	112506860	-0.0984342	0.894582	0.225505	0.257077	-0.53121	0.538982	0.0573923	0.977406	-0.359602	0.318141	-0.0649279	0.880883
chr13	Plpp1	+	112800776	112867894	0.0659511	0.464025	-0.0421888	0.820915	-0.0238052	0.917904	0.00825354	0.99557	0.0482937	0.639363	-0.0350188	0.882644
chr13	Skiv2l2	-	112867779	112927380	-0.124655	0.393865	0.109659	0.445341	-0.0616144	0.847567	0.0811408	0.969924	0.105026	0.42957	0.128808	0.556646
chr13	Snx18	-	113592178	113618564	0.0475528	0.861775	0.0171587	0.929904	-0.113294	0.760135	-0.0974704	0.967728	-0.0924706	0.719186	-0.0933338	0.680167
chr13	Arl15	+	113794507	114157462	0.196906	0.318239	-0.311871	0.055853	0.0932551	0.81999	0.0941055	0.973047	0.0339403	0.974212	-0.0857663	0.826624
chr13	Ndufs4	-	114287794	114388094	-0.179645	0.099213	0.0718226	0.459752	0.0586443	0.81999	-0.156231	0.813462	0.123207	0.287415	-0.103358	0.697766
chr13	Itga1	-	114958078	115101964	-0.120833	0.893739	0.432806	0.140304	-0.835658	0.461461	-0.122143	0.975751	-0.482035	0.265715	-0.382468	0.463895
chr13	Emb	+	117220572	117274415	-0.0841083	0.694997	-0.168279	0.352281	0.00652178	0.98993	-0.0444072	0.980272	0.0624506	0.830563	-0.017392	0.967139
chr13	Paip1	+	119428279	119460323	-0.18113	0.27606	-0.0576996	0.729711	-0.0172943	0.971563	0.0258183	0.987105	-0.0382847	0.974212	0.0903327	0.68834
chr13	Hmgcs1	+	119690350	119708260	-0.205248	0.10882	-0.020129	0.917709	-0.0296781	0.946216	-0.0317177	0.978156	0.166462	0.164024	0.106512	0.590887
chr14	Flnb	+	7817956	7951588	0.157023	0.385058	0.00980113	0.955151	-0.10187	0.762166	0.241124	0.0624178	-0.12262	0.453713	-0.0187723	0.937835
chr14	Abhd6	+	8002802	8056773	0.0247213	0.932228	-0.0322053	0.902779	-0.0920332	0.799312	0.126443	0.936124	-0.157889	0.243165	-0.208542	0.446182
chr14	Rpp14	+	8063264	8092127	-0.16437	0.360013	0.158605	0.331005	-0.205934	0.538104	-0.0487485	0.977322	-0.00679309	0.989453	-0.091501	0.793923
chr14	Pxk	+	8098190	8165117	-0.0311054	0.969955	0.234033	0.49089	-0.536604	0.538982	-0.193056	0.967728	-0.588114	0.0678427	-0.250882	0.626313
chr14	Pdhb	-	8165990	8172992	-0.166779	0.197858	0.229744	0.0549042	-0.168644	0.527361	-0.137081	0.967728	-0.0455795	0.880495	-0.118065	0.698642
chr14	Thoc7	-	13949011	13961847	-0.178306	0.184985	0.0321225	0.902779	-0.0338678	0.928175	0.0846883	0.967728	-0.0609455	0.787781	0.0180879	0.958216
chr14	Psmd6	-	14112184	14120904	-0.00485101	0.982478	0.0781299	0.442631	-0.11074	0.597265	-0.085485	0.967728	0.0860138	0.667929	-0.0206552	0.945105
chr14	Top2b	+	16365205	16430787	-0.0367564	0.859111	-0.119494	0.428368	0.0632903	0.835622	0.026408	0.987105	0.100379	0.41917	0.102145	0.696836
chr14	Ube2e1	-	18282725	18331844	-0.164209	0.241368	-0.18368	0.191452	-0.0865436	0.75202	-0.0313218	0.987105	0.0572722	0.803937	0.0672711	0.832308
chr14	Nid2	+	19751256	19811787	0.335768	0.145065	-0.199222	0.201797	0.285189	0.538104	0.145658	0.967728	0.078659	0.901988	-0.0373161	0.931024
chr14	2700060E02Rik	-	19811401	19823823	-0.0108089	0.953114	0.119867	0.188192	0.0291807	0.927676	0.0259495	0.977406	0.0188398	0.974212	-0.135686	0.507715
chr14	Kcnk5	-	20140056	20181782	0.100175	0.599295	-0.0347969	0.882646	-0.0398534	0.931808	0.0155576	0.98756	-0.116129	0.472179	-0.176176	0.397701
chr14	Ecd	-	20319858	20348121	0.0025455	0.991658	0.0788072	0.505403	-0.0104596	0.979159	-0.0440211	0.975751	0.20066	0.0384033	0.0401818	0.880883
chr14	Anxa7	-	20455260	20480133	0.0544135	0.830649	0.0838934	0.545303	-0.0709303	0.86049	-0.0693883	0.969924	-0.109698	0.502846	-0.213179	0.296277
chr14	Ppp3cb	-	20499363	20546573	-0.309749	0.0342074	-0.0795861	0.562705	-0.103266	0.751393	-0.0418764	0.975751	0.188679	0.153878	0.1696	0.455932
chr14	Sec24c	+	20674284	20694852	0.0437293	0.867225	0.0306679	0.902779	-0.0960926	0.783289	-0.00577033	0.997059	-0.127028	0.404463	-0.0100232	0.976343
chr14	Zswim8	+	20707315	20723619	0.277318	0.11419	0.0453627	0.902779	0.139816	0.685145	0.0892123	0.969924	-0.141649	0.491166	-0.10045	0.813548
chr14	Vcl	+	20929377	21033676	0.0235727	0.895093	-0.0139337	0.924124	-0.0640859	0.777302	0.173555	0.496631	-0.142872	0.12231	0.056446	0.694022
chr14	Ap3m1	-	21033741	21052535	-0.151052	0.229168	-0.0295437	0.902779	-0.0941454	0.701647	-0.0368401	0.975751	-0.0478261	0.861252	-0.034009	0.890926
chr14	Kat6b	+	21498811	21672478	-0.0833865	0.593334	0.0609765	0.773062	-0.142462	0.57286	0.0624576	0.975137	-0.124719	0.292131	0.00904024	0.981272
chr14	Samd8	+	21750530	21798725	0.0716442	0.701419	-0.214518	0.106304	0.167474	0.542412	-0.00283268	0.998278	0.104233	0.623279	0.0246923	0.95237
chr14	Vdac2	+	21831560	21845879	-0.166704	0.0864724	0.0379281	0.707657	-0.0308389	0.919137	-0.00409726	0.997059	0.0688554	0.520314	0.0408453	0.826624
chr14	Gm6158	+	24069718	24070880	-0.071047	0.701356	-0.0707415	0.749984	0.0971001	0.736648	-0.0131405	0.994834	-0.201461	0.0857376	-0.18596	0.483796
chr14	Dlg5	-	24133952	24246474	0.392264	0.013025	-0.0752339	0.747621	0.170246	0.626309	0.145032	0.962272	-0.123192	0.522964	-0.0250782	0.945105
chr14	Polr3a	-	24448693	24487188	0.0323002	0.860941	-0.0271913	0.902779	0.0620635	0.829059	0.135116	0.967726	-0.0444994	0.916483	0.125213	0.613078
chr14	Rps24	+	24490632	24496146	-0.00592118	0.979053	0.131461	0.201195	-0.0163611	0.962004	-0.089538	0.967728	-0.0840612	0.40765	-0.148112	0.503262
chr14	Zmiz1	+	25458868	25666743	0.242349	0.179193	-0.155254	0.0234897	0.232015	0.538104	0.0598421	0.967728	-0.0139447	0.986808	-0.0357505	0.876273
chr14	Ppif	+	25694151	25700468	-0.18402	0.401548	-0.0773761	0.638251	-0.0742215	0.889278	-0.0779217	0.967728	0.159871	0.358156	0.132919	0.515892
chr14	Anxa11	+	25842148	25886804	0.16675	0.845168	0.434683	0.293446	-0.447082	0.663199	-0.253614	0.969924	-0.509405	0.364824	-0.417958	0.56239
chr14	Slmap	-	26413167	26535491	-0.0908389	0.308304	-0.117198	0.207341	-0.0086584	0.975781	-0.00982895	0.99557	0.0722501	0.43249	0.10173	0.667295
chr14	Dennd6a	+	26573857	26634322	-0.102396	0.613741	-0.173006	0.203789	0.167356	0.572936	0.0381704	0.977406	0.139793	0.392451	0.0947282	0.738731
chr14	Arf4	+	26638196	26657258	-0.12732	0.464987	-0.040036	0.750842	-0.157347	0.576207	-0.0714721	0.967728	-0.0950639	0.60896	-0.0875421	0.639255
chr14	Appl1	-	26918985	26971205	-0.1488	0.385795	0.0734788	0.676483	-0.242802	0.47084	-0.0358041	0.977406	-0.042157	0.937493	0.0443689	0.870526
chr14	Arhgef3	+	27114821	27403916	0.211965	0.110383	-0.0936692	0.377995	0.0916043	0.747277	0.104862	0.962272	-0.0931384	0.602793	-0.143005	0.43346
chr14	Fam208a	+	27428839	27483555	-0.112227	0.292601	-0.156537	0.300749	-0.00132359	0.997533	0.0282235	0.987105	-0.0290252	0.969235	0.00415559	0.992684
chr14	Chdh	+	30008999	30040466	-0.314891	0.54517	0.347734	0.228088	-0.642806	0.472117	-0.152391	0.973047	-0.227158	0.636624	-0.0771763	0.909943
chr14	Dcp1a	+	30479525	30527057	0.0314749	0.892718	0.0434292	0.898653	-0.0809212	0.786739	0.0430993	0.975751	-0.00490095	0.989453	0.0605023	0.826086
chr14	Tkt	+	30549130	30574724	0.0475915	0.814495	0.127539	0.385481	0.0464886	0.90253	0.0514774	0.975751	0.12098	0.60208	0.146692	0.673615
chr14	Prkcd	-	30595352	30626414	-0.114582	0.694829	0.081913	0.763071	-0.208413	0.611888	0.00759897	0.997059	-0.0654673	0.92799	-0.0330917	0.943453
chr14	Spcs1	-	30999825	31001666	-0.0392002	0.932228	0.188788	0.149644	-0.242193	0.623214	-0.0996234	0.967728	-0.194242	0.424561	-0.215821	0.456854
chr14	Glt8d1	+	31001346	31012441	-0.137721	0.716684	0.236421	0.142859	-0.337962	0.540408	-0.10221	0.969924	-0.368885	0.0796076	-0.19199	0.562934
chr14	Gnl3	-	31012432	31019131	-0.192738	0.243331	0.0563313	0.772993	-0.0643891	0.890441	0.042434	0.975751	0.128411	0.382498	0.140894	0.535715
chr14	Pbrm1	+	31019137	31121592	-0.0918003	0.479851	-0.101219	0.36979	-0.0509945	0.844718	0.104247	0.967728	0.102825	0.386094	0.159022	0.423542
chr14	Nt5dc2	+	31130805	31139124	0.225615	0.379509	0.0122919	0.955151	-0.0107118	0.988975	0.0250105	0.987105	-0.0734356	0.962461	-0.0227805	0.95565
chr14	Nisch	-	31170927	31206826	0.264922	0.0149481	0.0357108	0.80859	0.0995062	0.6698	0.115753	0.860523	-0.0885305	0.488834	0.0500589	0.863564
chr14	Bap1	+	31251453	31259930	0.0680635	0.568306	-0.0298378	0.876089	-0.00727185	0.981568	0.0157468	0.987105	0.0530425	0.730203	0.0231088	0.913559
chr14	Capn7	+	31336620	31371987	-0.0891976	0.547878	-0.0772123	0.447078	0.0426543	0.902778	0.032499	0.975751	0.044123	0.901988	0.011439	0.965698
chr14	Eaf1	+	31495078	31509858	-0.142406	0.269224	0.149731	0.0491877	-0.227182	0.371722	0.0186542	0.987105	-0.0536498	0.803179	0.0438871	0.840606
chr14	Ankrd28	-	31698767	31830415	-0.183414	0.385795	-0.0869748	0.734635	-0.0135427	0.982197	0.0451015	0.977406	0.330367	0.0215622	0.223976	0.418401
chr14	Parg	+	32201970	32298657	-0.0740043	0.705434	-0.018469	0.902779	-0.0438916	0.919577	0.0158636	0.987105	0.0930795	0.619068	0.0252361	0.928879
chr14	Vstm4	+	32856755	32939489	0.0308052	0.982645	0.321157	0.294456	-0.716877	0.576601	-0.21578	0.967728	-0.739172	0.163101	-0.546255	0.312294
chr14	Mapk8	-	33377897	33447212	-0.105379	0.338826	-0.00232403	0.992887	-0.0933085	0.636657	-0.0202708	0.98756	0.0324988	0.937493	-0.0040829	0.992626
chr14	Glud1	+	34310726	34345033	-0.181327	0.217769	0.0829754	0.574341	-0.120966	0.653809	-0.170042	0.89054	-0.00705962	0.989453	-0.0214927	0.948093
chr14	Bmpr1a	-	34411067	34503461	0.00117181	0.996456	-0.11268	0.485773	-0.0143203	0.969116	0.089146	0.969924	0.0234446	0.974212	0.0380029	0.91758
chr14	Wapl	+	34673792	34747983	-0.0719567	0.560134	-0.0293412	0.902779	-0.0147569	0.961371	0.0405532	0.975751	0.0629389	0.592711	0.113895	0.590017
chr14	Ccser2	-	36874935	36968772	-0.00472511	0.98148	-0.147969	0.249104	0.0495152	0.870963	0.154863	0.936124	-0.0280825	0.968943	0.0969696	0.701827
chr14	Ghitm	-	37120443	37135322	-0.187603	0.218753	0.0277773	0.902779	-0.0932628	0.771923	-0.0481242	0.973047	0.217531	0.0632924	0.106879	0.606564
chr14	Tspan14	-	40906426	40966940	-0.0438915	0.937706	0.146668	0.49155	-0.339594	0.57292	-0.0733067	0.975751	-0.230527	0.418684	-0.248445	0.441985
chr14	Ero1l	-	45283086	45318572	-0.0119064	0.987299	0.344631	0.119321	-0.59005	0.437883	-0.0925883	0.975751	-0.303914	0.310707	-0.275619	0.491254
chr14	Psmc6	+	45329823	45349071	-0.201237	0.0582008	0.0738174	0.564989	-0.0479679	0.871312	0.0234787	0.987105	0.100045	0.45666	0.0855281	0.694322
chr14	Fermt2	-	45458791	45530113	0.0280039	0.949359	0.209593	0.153769	-0.315469	0.527361	-0.0517019	0.975751	-0.234107	0.227074	-0.130821	0.663973
chr14	Gm1821	+	46084026	46084957	-0.123356	0.327814	-0.0319895	0.902779	-0.030294	0.924958	0.0333739	0.975751	-0.00946879	0.981987	0.0622668	0.762401
chr14	Cnih1	-	46775566	46788525	-0.194022	0.0852507	-0.18544	0.0238601	-0.125496	0.57286	-0.109816	0.962272	0.124941	0.268274	-0.0337705	0.913504
chr14	Gmfb	-	46808148	46822242	-0.164677	0.201028	-0.00264431	0.992887	-0.0856453	0.729049	-0.0332999	0.975751	0.0333788	0.967284	0.0718654	0.747099
chr14	Wdhd1	-	47240943	47276857	-0.233184	0.416986	-0.0533466	0.902779	-0.0835781	0.908987	0.0860736	0.973047	0.294178	0.123213	0.233691	0.471864
chr14	Mapk1ip1l	+	47297879	47323091	-0.00190857	0.990562	-0.0735022	0.309104	0.00697312	0.980125	-0.0144307	0.987105	0.148554	0.0501905	0.100054	0.563584
chr14	Lgals3	+	47373859	47386167	0.0842879	0.909396	0.253086	0.331159	-0.278378	0.759576	-0.228026	0.967728	-0.345012	0.367652	-0.392099	0.354976
chr14	Dlgap5	-	47387778	47418407	-0.275679	0.376885	-0.0422434	0.902779	-0.0704307	0.930516	0.130602	0.967728	0.327449	0.133035	0.313883	0.389798
chr14	Ktn1	+	47649099	47736564	0.0352667	0.811354	-0.0428712	0.797184	0.0781065	0.729298	0.075756	0.967728	-0.0153505	0.974212	-0.00876251	0.973799
chr14	Exoc5	-	49011921	49066667	-0.187736	0.0345683	-0.0814537	0.563824	-0.114385	0.538104	0.0425753	0.975751	0.0624644	0.560512	0.096644	0.667511
chr14	Naa30	+	49172245	49190888	-0.173984	0.394042	-0.294976	0.00143024	0.0225186	0.967983	0.0155888	0.992482	0.108003	0.670699	-0.0192759	0.957455
chr14	Apex1	+	50924948	50927188	-0.218087	0.297176	0.00926666	0.982065	0.0283506	0.965172	-0.144181	0.967728	0.484126	0.000699565	0.178027	0.602392
chr14	Hnrnpc	-	52073379	52104028	-0.076832	0.416986	0.0348925	0.802033	-0.0460288	0.824615	-0.00902644	0.992482	0.0128078	0.974212	0.00357268	0.990912
chr14	Supt16	-	52160418	52197239	-0.138321	0.393001	-0.0379577	0.902779	-0.0293277	0.953596	0.0716927	0.971721	0.137627	0.263371	0.12147	0.68676
chr14	Chd8	-	52198150	52257807	0.122088	0.25626	-0.00579618	0.972827	0.072892	0.74517	0.290144	0.0321806	-0.121619	0.273018	-0.0286337	0.902388
chr14	Tox4	+	52279145	52295509	0.12997	0.192358	-0.00338362	0.987534	0.0332567	0.904417	0.0228168	0.977406	-0.0223605	0.974212	-0.0364528	0.85463
chr14	Dad1	-	54235484	54253929	-0.115517	0.827572	0.115093	0.630527	-0.467645	0.504579	-0.219195	0.951369	-0.27082	0.341983	-0.316856	0.309739
chr14	Abhd4	+	54254128	54269169	-0.0569716	0.775294	-0.139148	0.22125	0.0530163	0.894257	-0.0873968	0.967728	-0.0137733	0.981563	0.0228436	0.941126
chr14	Oxa1l	+	54360840	54369669	0.0113494	0.968631	-0.111034	0.418117	0.0968126	0.761767	0.125345	0.967728	0.101096	0.551138	0.049863	0.867411
chr14	Slc7a7	-	54369441	54417702	0.211725	0.124626	-0.18714	0.112337	0.0376352	0.931227	-0.0379595	0.975751	-0.154591	0.315633	-0.160101	0.551793
chr14	Mmp14	+	54431597	54442456	0.314141	0.0480777	-0.188026	0.271572	0.374427	0.190893	-0.0625581	0.975751	-0.0985915	0.638746	-0.15603	0.590303
chr14	Lrp10	+	54464146	54470292	0.240279	0.0252917	-0.129243	0.181297	0.107745	0.634361	-0.0881628	0.967728	-0.108512	0.441262	-0.113706	0.52665
chr14	Prmt5	-	54507181	54517470	-0.046947	0.740971	-0.00420073	0.979033	-0.0142273	0.96476	0.181874	0.320448	0.10038	0.262306	0.0227482	0.941126
chr14	Acin1	-	54642160	54686931	0.111447	0.47911	0.125151	0.217939	0.0187965	0.962257	0.0527373	0.973047	-0.134067	0.227231	0.0139846	0.964921
chr14	1700123O20Rik	+	54686170	54690742	-0.0538523	0.66765	0.0731386	0.484174	-0.0423394	0.869259	-0.134347	0.890831	0.144307	0.117079	-0.050231	0.815708
chr14	Slc7a8	-	54722214	54781886	-0.233206	0.829497	0.285606	0.451484	-0.746553	0.57286	-0.251649	0.967728	-0.641123	0.248508	-0.473594	0.413396
chr14	Bcl2l2	+	54883364	54890858	0.128151	0.568217	0.151047	0.21817	-0.100567	0.814058	-0.090543	0.967728	-0.221727	0.114971	-0.10683	0.693024
chr14	Pabpn1	+	54894142	54898927	0.0875469	0.643741	0.007033	0.968773	0.114844	0.681103	-0.034709	0.975751	-0.207245	0.0793531	-0.124302	0.509228
chr14	Dcaf11	+	55559952	55570065	0.119513	0.44462	-0.0975294	0.264931	-0.0312283	0.943672	-0.0998333	0.963813	0.0543085	0.8671	-0.056715	0.777377
chr14	Rnf31	+	55591712	55603674	0.156983	0.347687	0.0207101	0.922236	0.0799491	0.824481	-0.032019	0.981532	-0.0575327	0.895329	0.0410008	0.908371
chr14	Irf9	+	55603984	55610030	0.102729	0.37529	-0.0666625	0.598815	0.108974	0.645507	0.0224958	0.987105	-0.101341	0.323146	-0.0502028	0.839753
chr14	Ipo4	-	55625628	55635952	0.124051	0.241368	0.059163	0.489595	-0.0308213	0.916585	0.0651451	0.967728	0.007467	0.989453	0.0784451	0.694936
chr14	Tm9sf1	-	55635964	55643806	0.0388711	0.915577	0.0662659	0.649891	-0.212006	0.594893	-0.067543	0.969924	-0.125245	0.57681	-0.0971684	0.639255
chr14	Nedd8	-	55662266	55671906	-0.234908	0.000855804	0.0518063	0.543387	-0.0996597	0.589952	-0.119168	0.860333	0.0250281	0.972915	-0.0283357	0.914872
chr14	Tinf2	-	55676207	55682624	-0.00831124	0.980851	0.0485787	0.833348	0.0541676	0.908674	0.101535	0.967728	0.158415	0.282617	0.0788552	0.730843
chr14	Tgm1	-	55700008	55713921	0.182584	0.206519	0.074056	0.627884	0.168206	0.576207	0.00781351	0.997059	-0.00160591	0.99363	-0.0228694	0.944743
chr14	Rabggta	-	55715876	55722368	0.147824	0.478028	0.0585589	0.871849	0.0447914	0.934428	-0.0792937	0.975751	-0.132233	0.510173	-0.126403	0.674131
chr14	Dhrs1	-	55739019	55745684	0.102648	0.396732	-0.018349	0.955151	0.0562183	0.878802	-0.023494	0.987105	-0.047091	0.866839	-0.108159	0.697766
chr14	Nop9	+	55745692	55755634	0.0364742	0.811608	0.106268	0.18089	0.00215011	0.995302	-0.0320488	0.975751	0.127678	0.187232	0.0984005	0.591299
chr14	Khnyn	+	55884813	55898780	0.326187	0.0326995	0.0792142	0.585904	0.0961027	0.813258	-0.0546704	0.975751	-0.171381	0.194067	-0.133782	0.583841
chr14	Parp4	+	56575618	56659798	0.148643	0.479851	0.0478526	0.894087	-0.00956293	0.988051	0.108664	0.967728	-0.204781	0.211396	-0.076659	0.797982
chr14	Mphosph8	+	56668233	56697430	0.0447236	0.766139	0.0949642	0.415119	0.0589465	0.807978	0.100338	0.967728	-0.0396871	0.926832	-0.0776173	0.701827
chr14	Zmym5	-	56790584	56811891	-0.0980231	0.390662	0.00568526	0.986531	-0.0176006	0.962257	0.0821458	0.969924	-0.143742	0.118907	0.0273147	0.941388
chr14	Zmym2	+	56886420	56962579	-0.0704982	0.508735	-0.0864544	0.615191	-0.0505108	0.81082	0.106993	0.967728	0.00943343	0.974341	-0.00911384	0.982405
chr14	Gjb2	-	57098601	57104702	0.08933	0.804447	-0.387019	0.0553405	0.0842675	0.890227	-0.128502	0.969924	0.118265	0.755992	-0.0444938	0.937189
chr14	Xpo4	-	57579754	57665512	-0.239215	0.214173	0.0185385	0.955151	-0.281552	0.488662	0.0974953	0.971721	0.261723	0.071138	0.390843	0.190572
chr14	Lats2	-	57689661	57746123	0.187898	0.133425	-0.124474	0.370668	0.145731	0.603684	0.0903703	0.967728	0.0661097	0.760683	0.101287	0.705193
chr14	Zdhhc20	-	57832701	57890836	-0.237475	7.95022e-05	-0.12889	0.184429	-0.103517	0.501929	0.00862611	0.99557	-0.00878758	0.974212	-0.0467077	0.840783
chr14	Micu2	-	57916260	57999277	-0.184618	0.0976913	0.0214713	0.902779	0.00181498	0.996495	-0.0545712	0.973047	0.071636	0.759949	-0.0696463	0.815919
chr14	Nupl1	-	60219467	60251378	-0.0980254	0.544853	0.0514779	0.877203	-0.192713	0.514186	0.200404	0.89054	0.0802393	0.587509	0.199315	0.421411
chr14	Mtmr6	+	60265177	60302371	0.0840042	0.478848	-0.0703627	0.731545	0.00122997	0.997538	0.092609	0.967728	-0.0513178	0.777617	0.00854881	0.985484
chr14	Kpna3	-	61365185	61439947	-0.338562	0.0470537	0.152999	0.351227	-0.317706	0.40935	0.017822	0.993288	-0.00962533	0.989453	0.00155967	0.997564
chr14	Ints6	-	62676324	62761372	-0.0609242	0.594943	-0.108018	0.3364	0.0372048	0.881554	0.119856	0.962272	0.0803984	0.424751	0.102915	0.622386
chr14	Wdfy2	+	62837689	62961509	0.0422122	0.816888	-0.142492	0.309389	0.0548647	0.854129	0.0387972	0.977406	0.0640778	0.712601	0.0762577	0.785692
chr14	Ctsb	+	63122461	63145923	-0.0605856	0.944288	0.241483	0.468068	-0.621895	0.530937	-0.19911	0.971721	-0.598572	0.090955	-0.447603	0.358165
chr14	Fdft1	-	63145149	63181687	-0.18185	0.521657	0.226538	0.0611948	-0.235712	0.603684	-0.0722001	0.973047	-0.0795211	0.890121	-0.120819	0.662288
chr14	Mtmr9	-	63521742	63544050	0.00587373	0.974462	-0.0223808	0.906502	0.00147769	0.9967	0.0994804	0.967728	0.031688	0.94714	0.136762	0.486937
chr14	Kif13b	+	64652489	64809618	0.228677	0.0169846	-0.00788241	0.955151	0.178032	0.508006	0.0952535	0.951369	-0.0265013	0.973503	-0.0725155	0.773718
chr14	Hmbox1	-	64811599	64949905	-0.00189013	0.990011	0.0388947	0.891201	-0.0512265	0.783024	0.141007	0.936124	0.000235582	0.99874	0.136964	0.566529
chr14	Extl3	-	65052058	65149899	0.150788	0.260684	0.0444436	0.749211	-0.11023	0.674004	-0.0901815	0.967728	0.0414341	0.926832	0.0133934	0.960132
chr14	Zfp395	+	65358675	65398930	0.251211	0.168812	0.0134264	0.955151	0.20985	0.568553	-0.054123	0.975751	0.111128	0.558084	0.154693	0.486366
chr14	Elp3	-	65530445	65593112	0.025615	0.937692	0.0733779	0.527382	-0.178072	0.611641	-0.0496837	0.974002	-0.0884688	0.719186	-0.0186936	0.944298
chr14	Ccdc25	+	65837301	65866604	-0.0734082	0.727746	0.0579957	0.760549	-0.0778943	0.842576	-0.0654127	0.973047	0.178636	0.233035	-0.00675053	0.986602
chr14	Trim35	+	66297024	66311424	0.0626795	0.638001	0.0306828	0.837569	-0.0750895	0.740861	-0.0909723	0.967728	-0.118858	0.311011	-0.0194742	0.924457
chr14	Bnip3l	-	66985237	67008877	0.0749868	0.714457	-0.0259965	0.902779	-0.00870138	0.986656	-0.0371595	0.975751	-0.125707	0.442619	-0.160604	0.489294
chr14	Ppp2r2a	-	67014055	67072471	-0.116808	0.363484	-0.12342	0.156379	0.0520301	0.844649	-0.0277986	0.977406	0.0941294	0.42781	-0.0167649	0.947528
chr14	Kctd9	+	67716083	67742310	-0.124845	0.166696	0.0198683	0.902779	-0.086325	0.606608	0.00248494	0.998278	0.0599664	0.599239	0.0974797	0.639255
chr14	Dock5	-	67751927	67933572	0.0838699	0.853282	0.182028	0.296311	-0.254801	0.634361	0.057597	0.975751	-0.119963	0.771705	0.0492477	0.906938
chr14	Slc25a37	-	69241847	69285103	-0.418576	0.116699	-0.167188	0.637561	-0.119044	0.861573	-0.0822712	0.975751	0.389638	0.0500349	0.180155	0.757537
chr14	Chmp7	-	69716978	69732570	-0.00763724	0.974952	0.0540965	0.561362	-0.0725623	0.805581	-0.0451446	0.975751	0.00436646	0.989453	-0.00815034	0.976649
chr14	Ccar2	-	70138167	70153814	0.116561	0.24729	0.0511742	0.636318	0.105319	0.582142	0.0876122	0.967728	-0.012912	0.974212	-0.0168016	0.944949
chr14	9930012K11Rik	-	70154404	70159502	0.151665	0.441427	-0.0741342	0.587384	0.205683	0.554315	-0.0483428	0.975751	0.171568	0.240409	0.109397	0.626215
chr14	Pdlim2	-	70164217	70177736	0.315138	0.0696308	0.146639	0.255232	0.113139	0.790959	-0.0929694	0.967728	-0.13186	0.640142	-0.160791	0.520218
chr14	Sorbs3	-	70180467	70213931	0.430653	0.00600713	-0.191994	0.150869	0.335546	0.383158	-0.0700036	0.971721	-0.19113	0.235958	-0.158945	0.55577
chr14	Slc39a14	-	70303466	70351424	0.301612	0.00338124	-0.0845235	0.489861	0.0587812	0.832505	0.155207	0.814061	-0.146737	0.285271	-0.000951931	0.997957
chr14	Bmp1	-	70474554	70520713	0.265149	0.540037	0.212282	0.5074	-0.0283413	0.980125	-0.0828977	0.977322	-0.376792	0.190477	-0.381478	0.413396
chr14	Fam160b2	-	70583292	70599835	0.012376	0.966498	-0.0907513	0.361428	-0.127278	0.694018	0.00346794	0.997977	0.0383186	0.974212	0.0483386	0.838557
chr14	Xpo7	-	70654245	70766628	-0.270209	0.0118276	0.00338028	0.992887	-0.176579	0.538104	0.0801619	0.969924	0.176286	0.0625174	0.283462	0.19418
chr14	Fndc3a	-	72537947	72710683	-0.209631	0.841739	0.316721	0.524699	-0.703668	0.576003	-0.0600924	0.98756	-0.733398	0.142755	-0.345791	0.538343
chr14	Rb1	-	73194452	73325885	0.24939	0.330275	-0.311412	0.0746218	0.241736	0.575884	0.0138731	0.99557	-0.0688406	0.937493	-0.130523	0.746319
chr14	Itm2b	-	73362230	73385271	0.076133	0.860303	0.155901	0.445341	-0.0866298	0.907617	-0.00766831	0.997059	-0.3923	0.0449097	-0.275605	0.404863
chr14	Med4	+	73510048	73518545	-0.183814	0.321771	-0.0135694	0.955151	0.0394963	0.93498	-0.000264501	0.999633	0.0564859	0.904059	-0.0711747	0.778899
chr14	Sucla2	+	73552773	73596144	-0.128687	0.446967	-0.0528352	0.83679	0.0246081	0.957364	-0.0330256	0.97931	0.130633	0.292131	0.070598	0.793428
chr14	Esd	+	74732296	74750765	-0.091357	0.485785	0.0723149	0.495375	-0.0539574	0.858239	-0.114881	0.951369	0.105462	0.480032	-0.15635	0.51816
chr14	Lrch1	-	74754672	74947923	0.070216	0.708918	-0.0231626	0.902779	-0.0148859	0.975054	-0.06998	0.969924	-0.202576	0.0970676	-0.205685	0.29407
chr14	Lcp1	+	75131104	75230842	-0.14185	0.814265	0.311839	0.245025	-0.453398	0.552098	-0.142854	0.971721	-0.426809	0.166676	-0.242747	0.617122
chr14	Zc3h13	+	75284304	75344433	0.0590601	0.542027	-0.0791139	0.408423	0.020877	0.944791	0.187594	0.428279	-0.0667473	0.554813	0.0772542	0.685263
chr14	Cog3	-	75702350	75754576	-0.0472924	0.876908	0.188996	0.195364	-0.246087	0.527361	-0.0326676	0.987105	-0.154983	0.348401	-0.0210269	0.960299
chr14	Tpt1	+	75845255	75848303	0.58196	0.0520782	0.122937	0.636698	0.385587	0.527361	0.032349	0.987105	0.0612248	0.974212	0.0305606	0.967139
chr14	Gpalpp1	-	76086231	76110815	-0.0597865	0.668347	-0.0203561	0.925861	-0.0656031	0.79467	0.0956651	0.967728	0.0712129	0.605616	0.0332826	0.913421
chr14	Tsc22d1	+	76414634	76507765	0.0817925	0.829497	0.12891	0.428434	-0.24746	0.579658	-0.215732	0.888342	-0.23256	0.228628	-0.273852	0.29407
chr14	Akap11	-	78492245	78536985	-0.222066	0.393593	-0.0678122	0.858206	-0.168085	0.717144	0.0658684	0.975751	0.175563	0.397062	0.192264	0.5142
chr14	Rgcc	-	79288749	79301635	0.126958	0.508975	0.00302195	0.992887	0.137856	0.652015	-0.172147	0.967726	0.0796599	0.73698	-0.105249	0.787924
chr14	Wbp4	-	79459936	79481268	-0.0975911	0.446967	0.0303498	0.902779	-0.0523145	0.851206	-0.0591994	0.971721	-0.139498	0.172075	-0.135095	0.553369
chr14	Elf1	+	79481193	79582491	-0.0601881	0.870986	0.0113148	0.955151	-0.146517	0.761486	0.14849	0.924855	-0.26756	0.14732	-0.0468884	0.880157
chr14	Sugt1	+	79587690	79629755	-0.132981	0.396196	0.0735956	0.466435	-0.00689471	0.988051	-0.0832094	0.967728	0.108611	0.412498	-0.00208593	0.996145
chr14	Dis3	-	99073857	99099770	-0.146516	0.504073	0.0399753	0.902779	-0.0975893	0.826413	0.206348	0.924855	0.214027	0.172139	0.337048	0.169369
chr14	Tbc1d4	-	101442359	101609226	0.461	0.16368	-0.230504	0.373557	0.40228	0.542412	0.150294	0.967728	-0.419169	0.116523	-0.124551	0.791027
chr14	Kctd12	-	102976580	102982637	0.138453	0.414165	0.0673926	0.77414	-0.00129618	0.99787	-0.0632977	0.975704	-0.202152	0.121623	-0.00403053	0.994614
chr14	Cln5	+	103070215	103077630	0.000137394	0.999343	-0.0687035	0.461841	-0.187127	0.482461	-0.0388312	0.975751	-0.0892764	0.49532	-0.139605	0.505275
chr14	Fbxl3	-	103080238	103099539	-0.170863	0.0489195	-0.0542681	0.710112	-0.0263411	0.924669	-0.0391632	0.975751	0.0688064	0.524633	0.00502732	0.987681
chr14	Mycbp2	-	103113410	103346800	0.142747	0.27544	-0.148176	0.24796	0.0107224	0.980125	0.321321	0.176603	-0.0961825	0.54112	0.0705972	0.772775
chr14	Rbm26	-	105114518	105177327	-0.155925	0.223442	-0.0198468	0.916716	-0.0629961	0.832505	0.243844	0.335566	-0.0671431	0.725556	0.219517	0.323503
chr14	Ndfip2	+	105258584	105309298	-0.237152	0.338692	0.107142	0.420776	-0.360087	0.460199	-0.140968	0.958984	-0.0239046	0.974212	-0.104715	0.693189
chr14	Mir17hg	+	115044389	115046728	-0.211914	0.474431	-0.0258488	0.908178	0.0177529	0.982362	0.139239	0.967728	-0.0562438	0.973503	0.131679	0.621967
chr14	Dnajc3	+	118937931	118981702	-0.122516	0.917654	0.364461	0.222555	-0.831907	0.548765	-0.213384	0.967728	-0.67892	0.216989	-0.400017	0.422588
chr14	Mbnl2	+	120275661	120431698	-0.150707	0.680583	-0.0184954	0.955151	-0.353941	0.529601	-0.0282408	0.987105	-0.270566	0.20981	-0.0912665	0.797421
chr14	Ipo5	+	120896837	120948046	-0.31884	0.0031122	0.000401905	0.997856	-0.14839	0.627632	0.0517126	0.975751	0.2555	0.00384278	0.256416	0.348703
chr14	Farp1	+	121035199	121283744	0.161918	0.119992	-0.0294852	0.872881	0.145487	0.536616	0.0218339	0.977406	0.0272745	0.973503	-0.0385226	0.838344
chr14	Stk24	-	121284186	121380006	-0.0172128	0.935085	-0.0168348	0.902779	-0.0346261	0.920662	0.00502507	0.99557	-0.00757208	0.989453	-0.0343451	0.866114
chr14	Dock9	-	121542036	121797896	0.0996931	0.184985	-0.0618021	0.697852	0.130906	0.464337	0.22889	0.355941	-0.00167311	0.992048	0.0957108	0.64636
chr14	Ubac2	+	121878555	122021035	0.144709	0.184488	-0.0879866	0.472187	0.0409404	0.905233	0.0344189	0.975751	0.0154974	0.974212	-0.032553	0.902538
chr14	Tm9sf2	+	122107081	122159603	-0.123072	0.373974	-0.0461194	0.69849	-0.183214	0.488662	-0.0176278	0.987105	-0.0521549	0.870714	-0.0294012	0.908358
chr15	Sepp1	+	3270766	3280508	-0.596025	0.316578	-0.150793	0.594234	-0.261157	0.833811	0.242675	0.967728	-0.497052	0.235677	0.151861	0.729106
chr15	AW549877	-	3982034	3995752	-0.0587441	0.767807	-0.0534527	0.854771	-0.0736507	0.811981	0.0117408	0.99557	-0.0614132	0.783871	0.0627138	0.826624
chr15	Oxct1	+	4026427	4155344	0.0660661	0.818547	-0.123511	0.505148	0.108367	0.786739	0.0829355	0.973047	0.152448	0.352791	0.112536	0.72226
chr15	Prkaa1	+	5143860	5181899	-0.210045	0.0166474	-0.147876	0.0405969	-0.0383402	0.911917	0.0112718	0.990851	-0.00303803	0.989453	0.0795935	0.644134
chr15	Dab2	+	6299787	6440715	0.0978263	0.787232	-0.28154	0.103735	0.356711	0.51293	0.284928	0.924855	-0.002884	0.993453	0.39332	0.183444
chr15	Rictor	+	6708348	6800401	-0.0932447	0.501965	-0.084643	0.622431	-0.127324	0.591059	0.127826	0.967728	-0.0308276	0.970836	0.134112	0.562934
chr15	Lifr	+	7090614	7197489	-0.204598	0.849847	0.201186	0.631845	-0.756869	0.568782	-0.0780289	0.987105	-0.751732	0.140249	-0.443963	0.411907
chr15	Nup155	+	8109255	8159859	-0.189968	0.333776	-0.062649	0.833461	-0.0465769	0.934428	0.217775	0.834459	0.132834	0.42007	0.193165	0.44706
chr15	Nipbl	-	8289823	8465310	-0.0103618	0.950204	-0.0395569	0.868295	0.0437518	0.85641	0.177113	0.825372	-0.00837579	0.989453	0.111417	0.60804
chr15	Brix1	-	10474778	10485937	-0.197762	0.108727	-0.0349363	0.902779	0.00639215	0.986919	-0.0124283	0.994834	0.0391247	0.937493	0.00331129	0.994193
chr15	Rai14	-	10568970	10719267	-0.19747	0.782856	0.227241	0.525053	-0.504971	0.576207	-0.126608	0.975751	-0.551882	0.137899	-0.300057	0.555319
chr15	Tars	-	11383662	11399658	-0.0673093	0.695984	0.148673	0.238019	-0.146403	0.571309	-0.000437822	0.999353	0.10107	0.470006	0.105574	0.689024
chr15	Sub1	-	11981335	11996035	-0.253571	0.00110942	0.0628498	0.505501	-0.0847475	0.653806	-0.0341323	0.975751	-0.0710967	0.454258	-0.11862	0.593505
chr15	Zfr	+	12117719	12185449	-0.110579	0.274908	-0.0969803	0.445478	-0.0128843	0.962257	0.0996884	0.967728	0.00718383	0.989453	0.104939	0.600976
chr15	Mtmr12	+	12205003	12272240	0.0649926	0.76249	-0.153355	0.376852	0.0950889	0.770239	0.0521367	0.975751	0.226661	0.0566244	0.120249	0.691029
chr15	Golph3	+	12321196	12351601	-0.162081	0.183931	-0.102515	0.415247	-0.144234	0.545521	0.0763204	0.967728	-0.0790989	0.588802	0.0291721	0.923832
chr15	Pdzd2	-	12357053	12739969	0.423014	0.0490228	-0.13881	0.411881	0.128076	0.809651	0.168633	0.950515	-0.109486	0.807554	-0.047054	0.904135
chr15	6030458C11Rik	-	12808176	12824688	-0.107327	0.460367	-0.0268653	0.902779	-0.0484814	0.900323	0.0221014	0.987105	0.0773888	0.66205	0.0227689	0.94233
chr15	Drosha	+	12824803	12935291	-0.100737	0.518346	0.0929866	0.256078	-0.0557024	0.879999	0.00841208	0.994834	0.088254	0.483622	0.0755776	0.683186
chr15	Basp1	-	25363276	25413764	0.0564093	0.803101	0.038446	0.880028	0.00993209	0.984334	0.035479	0.975751	-0.199957	0.0822018	-0.119703	0.51015
chr15	Myo10	+	25622549	25813671	0.196308	0.214154	-0.0922142	0.332612	0.231223	0.48207	0.257248	0.0583536	0.0295615	0.974212	0.12067	0.5118
chr15	Ank	+	27466676	27594909	0.217093	0.199432	-0.164495	0.152802	0.200916	0.54425	-0.00330619	0.998278	0.0407578	0.973503	0.064934	0.816027
chr15	Trio	-	27730648	28027034	0.0627165	0.866915	0.142794	0.460169	-0.120058	0.815156	0.137107	0.967728	-0.0910365	0.836313	0.0335053	0.938814
chr15	Dap	+	31224384	31274338	-0.00758515	0.985586	-0.0159004	0.955151	-0.0665481	0.901474	-0.150718	0.962272	-0.127743	0.537301	-0.227647	0.37292
chr15	Ankrd33b	-	31291478	31368095	-0.0158378	0.974285	0.0691055	0.779341	-0.264939	0.589952	-0.145998	0.967728	-0.199302	0.381688	-0.163033	0.541533
chr15	March6	-	31455898	31531048	-0.0182145	0.903987	-0.10665	0.175098	0.0258131	0.911917	0.0184117	0.987105	0.0818879	0.57431	0.0790582	0.697766
chr15	Cct5	-	31590812	31601804	-0.0758195	0.614991	0.0950021	0.442799	-0.0697018	0.799312	-0.0281026	0.97931	0.143314	0.132017	0.119109	0.560886
chr15	Mtdh	+	34082718	34143537	-0.154364	0.1351	-0.139663	0.260486	-0.0560978	0.796549	0.0329986	0.9782	0.0615601	0.640142	0.025942	0.935652
chr15	Stk3	-	34875498	35155895	-0.173153	0.0529201	-0.134173	0.18089	-0.0673063	0.737871	-0.117482	0.967726	0.0355557	0.910773	-0.0688707	0.784567
chr15	Vps13b	+	35371142	35931229	-0.0243133	0.913751	0.00187949	0.992887	-0.233515	0.437883	0.219027	0.633489	-0.0768617	0.675069	0.220029	0.301432
chr15	Cox6c	-	35931975	35938246	-0.0792816	0.592247	0.20648	0.0311747	0.0298023	0.934132	-0.0583401	0.973047	0.0947151	0.454588	-0.0399548	0.901685
chr15	Rnf19a	-	36239933	36283147	0.0504479	0.641824	0.00484273	0.98844	-0.0317573	0.890441	0.0331378	0.977406	0.0755516	0.439515	0.0582879	0.804197
chr15	Ankrd46	-	36477667	36496791	-0.0989442	0.487334	0.037787	0.87181	-0.0164074	0.965172	0.0412449	0.975751	-0.00581223	0.989453	0.0630049	0.788609
chr15	Pabpc1	-	36595657	36609581	-0.22486	0.168683	-0.143913	0.190863	0.00804663	0.98852	0.0247531	0.987105	0.118543	0.426119	0.150566	0.417351
chr15	Ywhaz	-	36770260	36802984	-0.199256	0.0490228	-0.206068	0.0181807	0.0606969	0.807767	0.0624541	0.969924	-0.0609238	0.751217	-0.0618745	0.794611
chr15	Zfp706	-	36997026	37007402	-0.0289418	0.880776	-0.00158876	0.992887	-0.0205925	0.954509	-0.149724	0.774112	0.151049	0.215776	0.0424462	0.908371
chr15	Grhl2	+	37232820	37363569	-0.091125	0.819491	0.0613507	0.800122	-0.226821	0.645265	0.143925	0.967728	-0.30221	0.135792	-0.108451	0.73053
chr15	Ubr5	-	37967327	38078854	0.113318	0.159968	-0.0315937	0.857779	0.00837802	0.977328	0.184484	0.335566	-0.0906908	0.480812	-0.0150699	0.946543
chr15	Klf10	-	38291463	38300711	-0.0282304	0.880776	-0.157719	0.0442649	0.0884599	0.710371	0.153488	0.838596	0.0458933	0.864405	-0.0164786	0.945105
chr15	Azin1	-	38487429	38519285	-0.103389	0.518729	-0.000135364	0.999145	-0.159158	0.553118	0.0445719	0.975751	-0.0371634	0.962231	0.130009	0.585382
chr15	Atp6v1c1	+	38661903	38692444	-0.0850254	0.833511	0.184293	0.213539	-0.296322	0.555224	-0.195415	0.951369	-0.23883	0.264248	-0.123094	0.695712
chr15	Dcaf13	+	39112873	39146856	-0.259298	0.00485604	0.0296595	0.902779	-0.187494	0.488662	-0.0681514	0.969924	0.145457	0.122326	0.06895	0.778556
chr15	Oxr1	+	41447424	41861051	-0.174802	0.368475	0.000548221	0.996174	-0.0918638	0.814058	-0.0142292	0.993288	-0.0785865	0.777019	0.0214423	0.951042
chr15	Eif3e	-	43250039	43282736	-0.152643	0.250508	0.0504509	0.814334	-0.0294133	0.940586	-0.0238085	0.987105	0.225336	0.0406606	0.10926	0.626169
chr15	Emc2	+	43477228	43527777	-0.20695	0.0760657	-0.0926786	0.463247	-0.0207648	0.95986	0.0490034	0.975751	0.0900723	0.529123	-0.0271804	0.935441
chr15	Eny2	+	44428080	44438256	-0.134518	0.192316	0.140595	0.177375	-0.167627	0.488662	-0.123889	0.967726	-0.0760233	0.554026	-0.0037925	0.992626
chr15	Eif3h	-	51786562	51865461	-0.118509	0.289707	-0.0530201	0.484582	0.025659	0.934428	-0.0200621	0.977406	0.063299	0.595963	-0.0179323	0.931024
chr15	Rad21	-	51962603	51993538	-0.0389326	0.72706	-0.0760049	0.269926	0.020994	0.910539	0.0719465	0.967728	0.0289633	0.908586	0.10979	0.466132
chr15	Ext1	-	53068260	53346183	0.187027	0.2945	-0.0844816	0.699175	0.089066	0.812594	0.160379	0.962272	-0.162464	0.250806	-0.0570836	0.869618
chr15	Enpp2	-	54838900	54952887	0.0558066	0.821728	-0.251724	0.0978124	-0.0455435	0.924729	-0.045537	0.977406	-0.00219196	0.993453	-0.0976073	0.760341
chr15	Taf2	-	55015128	55072193	-0.1245	0.237555	-0.00580028	0.970704	-0.112567	0.583197	0.128047	0.924855	0.0664802	0.577549	0.15552	0.366812
chr15	Derl1	-	57869501	57892418	0.107953	0.625944	0.10174	0.311175	-0.110011	0.771923	-0.225919	0.347416	-0.116052	0.515783	-0.15996	0.424685
chr15	Atad2	-	58094043	58135136	-0.30829	0.21716	-0.0558561	0.902779	-0.12046	0.830695	0.137246	0.967728	0.292552	0.0919076	0.344402	0.316185
chr15	Fam91a1	+	58405906	58457801	-0.117367	0.520909	0.0465428	0.844625	-0.212147	0.507198	0.0808749	0.967728	0.0012656	0.995251	0.067069	0.80075
chr15	Tmem65	-	58782268	58823661	-0.177523	0.225867	-0.0660477	0.705227	-0.0218492	0.961389	0.0224609	0.987105	0.0463844	0.937493	0.0490682	0.873581
chr15	Rnf139	+	58889228	58902390	-0.0232202	0.8982	-0.129491	0.391052	-0.000816551	0.99787	0.0120454	0.99557	0.0924941	0.388818	-0.0219	0.955948
chr15	Ndufb9	+	58933809	58939489	-0.0685587	0.689838	0.102087	0.346212	-0.081732	0.777302	-0.0498067	0.975137	0.0101621	0.989453	0.00254925	0.995564
chr15	Mtss1	-	58941233	59082159	0.0320254	0.95287	0.0707651	0.847857	-0.145641	0.832751	-0.0795779	0.975751	-0.29704	0.218728	-0.203172	0.491254
chr15	Sqle	+	59315091	59331193	-0.0285464	0.94487	0.303982	0.0593882	-0.312903	0.527361	-0.104023	0.969924	-0.145311	0.528735	-0.157689	0.641539
chr15	E430025E21Rik	-	59331996	59374196	0.0334918	0.864215	-0.0688151	0.682328	-0.0281087	0.941471	0.179637	0.834459	0.00971739	0.987726	0.102941	0.625134
chr15	Myc	+	61985340	61990361	0.0333883	0.92528	-0.166948	0.534421	0.0476471	0.946216	0.0101374	0.997059	0.227112	0.185877	0.232495	0.605851
chr15	Fam49b	-	63929093	64060452	-0.204951	0.127855	0.0496748	0.801408	-0.140497	0.580466	-0.0346309	0.976968	-0.0423027	0.937493	-0.0473056	0.857
chr15	Asap1	-	64086839	64382919	0.0733608	0.682759	-0.0143438	0.930121	-0.0419678	0.919577	-0.0175865	0.987105	-0.156506	0.182374	0.027047	0.915387
chr15	Efr3a	+	65787019	65873812	-0.153335	0.030321	-0.0480337	0.81191	-0.00924547	0.971156	0.136924	0.941211	0.0983905	0.159611	0.14835	0.427898
chr15	Phf20l1	+	66577518	66647043	-0.0874735	0.460567	-0.0104008	0.955151	-0.0422575	0.871045	0.0157103	0.990108	-0.140229	0.153878	-0.0437956	0.863184
chr15	Ndrg1	-	66929317	66969641	0.240439	0.0941979	-0.0922882	0.439328	0.107664	0.72491	-0.0544322	0.971121	-0.18606	0.123696	-0.158745	0.393223
chr15	St3gal1	-	67102874	67176906	0.163484	0.702367	0.198394	0.306392	-0.397974	0.538104	-0.0908827	0.975751	-0.302644	0.230476	-0.252455	0.445784
chr15	Ago2	-	73101624	73184947	-0.0237623	0.9592	0.0700998	0.807818	-0.391743	0.47641	0.0867844	0.971721	0.0741675	0.933307	0.261741	0.369503
chr15	Ptk2	-	73205101	73423275	-0.0736668	0.650043	0.012109	0.921645	-0.0698091	0.803131	-0.00366101	0.997059	-0.0163712	0.974212	-0.000305802	0.998474
chr15	Slc45a4	-	73577417	73645757	0.298116	0.00154566	-0.0876408	0.391061	0.150024	0.560403	-0.0865439	0.962272	-0.00532295	0.989453	-0.0350291	0.888266
chr15	Ptp4a3	+	73723144	73758766	-0.0429486	0.932228	0.0885496	0.802728	-0.11076	0.876446	-0.119255	0.969924	-0.0623075	0.974212	-0.166505	0.659519
chr15	Ly6e	+	74955050	74959905	0.251591	0.163281	-0.303487	0.0546564	0.197515	0.57286	-0.0579435	0.975751	-0.0353577	0.974212	-0.188337	0.560421
chr15	Eef1d	-	75894795	75909577	-0.0743986	0.645511	0.151521	0.174734	-0.0636403	0.839713	-0.120608	0.967726	0.0226596	0.974212	0.00210591	0.996153
chr15	Fam83h	-	76001091	76014336	0.39157	0.00760696	0.0221774	0.905684	0.200589	0.548765	-0.0330149	0.977322	0.0586375	0.970966	0.0189653	0.957475
chr15	Scrib	-	76047161	76069784	0.242111	0.204612	0.0988699	0.443243	0.0691978	0.880078	-0.0458659	0.975751	0.0491335	0.974212	0.082095	0.871936
chr15	Puf60	-	76070181	76080949	-0.0368256	0.747987	0.0702654	0.408423	0.00392699	0.988975	-0.0414723	0.971835	0.11191	0.183503	-0.0289231	0.90508
chr15	Plec	-	76170973	76231378	0.301185	0.086131	0.0837907	0.485773	0.145147	0.664153	0.098838	0.967728	0.0231255	0.974212	0.0440367	0.92104
chr15	Grina	+	76246737	76249909	-0.198103	0.695969	-0.105407	0.77757	-0.276754	0.706385	-0.126646	0.969924	-0.644862	0.0155635	-0.174112	0.678739
chr15	Cyc1	+	76343522	76345934	-0.311061	0.166753	-0.00888044	0.974082	0.0240398	0.973154	-0.0208305	0.988694	0.301567	0.0660444	0.257263	0.340968
chr15	Maf1	+	76351293	76354378	-0.0611727	0.661892	0.0066661	0.958628	-0.112699	0.603684	-0.156804	0.773306	0.0839949	0.486577	0.0516145	0.828435
chr15	Mroh1	+	76380466	76453039	0.303356	0.416721	0.109522	0.626778	-0.046592	0.962257	-0.00695794	0.997059	-0.309799	0.269493	-0.214718	0.490383
chr15	Bop1	-	76452995	76477269	0.0975362	0.683511	0.0282392	0.907308	-0.0689999	0.894257	0.0833487	0.969924	0.19037	0.360876	0.151383	0.697766
chr15	Hsf1	+	76477366	76500982	0.0816824	0.673082	0.048364	0.681781	-0.0646853	0.861738	-0.0508687	0.969924	-0.136921	0.391778	-0.014531	0.965412
chr15	Dgat1	-	76502014	76512021	0.126559	0.339234	-0.0666927	0.516032	0.109515	0.65908	0.044463	0.971721	-0.0622998	0.787876	-0.0300793	0.911835
chr15	Fbxl6	-	76535722	76538746	0.252429	0.107787	0.0489072	0.82238	0.247706	0.499356	-0.0707376	0.969924	-0.0896434	0.799082	-0.172554	0.51015
chr15	Slc52a2	+	76538827	76547878	0.26919	0.0313156	-0.0747569	0.599024	0.225831	0.460199	0.0700991	0.969924	0.0260944	0.974212	0.0179017	0.954774
chr15	Cpsf1	-	76595807	76607591	0.0945417	0.558555	0.00350639	0.992887	0.0843882	0.780562	0.0784612	0.967728	0.00153572	0.993453	0.170739	0.463895
chr15	Vps28	-	76622085	76626084	-0.0189026	0.886115	-0.0901464	0.361667	0.00999294	0.973154	-0.0442881	0.975751	-0.145639	0.150599	-0.210017	0.253209
chr15	Cyhr1	-	76643394	76660208	0.0802224	0.42332	-0.000282355	0.997299	0.0192294	0.946216	-0.10656	0.93918	-0.00628072	0.989453	-0.0884629	0.645488
chr15	Rpl8	+	76904070	76906318	0.0323814	0.859806	0.0873177	0.577503	0.0683482	0.79467	-0.105653	0.967728	0.163973	0.227715	-0.0467743	0.889221
chr15	Rbfox2	-	77078989	77307088	0.0260056	0.851171	0.0252143	0.902779	-0.020902	0.936226	-0.0714571	0.967728	0.050403	0.688205	-0.0137132	0.955761
chr15	Myh9	-	77760584	77842175	0.364501	0.10882	0.0875819	0.664859	0.116452	0.82	0.214806	0.860523	-0.150441	0.577554	-0.13895	0.672492
chr15	Txn2	-	77915050	77928994	-0.094314	0.369349	-0.0214743	0.902779	-0.0525101	0.823002	-0.15237	0.834459	0.0519237	0.777285	-0.0571384	0.788062
chr15	Eif3d	-	77958997	77971088	-0.0630652	0.487191	0.0592744	0.600776	-0.0548266	0.783289	0.0108068	0.991155	0.0708811	0.482205	-0.00452837	0.988366
chr15	Kctd17	+	78428563	78439303	0.0632246	0.811527	0.119678	0.489861	-0.0995157	0.798167	-0.0719895	0.973047	-0.0281471	0.974212	-0.0742535	0.838344
chr15	Il2rb	-	78479255	78511621	-0.165128	0.90109	0.224935	0.783047	-0.925351	0.564878	-0.322337	0.969924	-0.765452	0.24985	-0.485683	0.555332
chr15	C1qtnf6	-	78523345	78532136	-0.071247	0.937169	0.41173	0.174906	-0.617712	0.538982	-0.333879	0.967728	-0.395733	0.355342	-0.381752	0.470018
chr15	Gga1	+	78877162	78894585	0.179688	0.196776	0.0924265	0.55986	0.0894894	0.759835	-0.119886	0.967728	-0.0460104	0.947194	-0.0487729	0.887028
chr15	Lgals1	+	78926724	78930465	-0.0953151	0.56804	0.128455	0.156379	-0.064431	0.849873	-0.0961489	0.967728	-0.0330947	0.969715	-0.22559	0.137666
chr15	Triobp	+	78947723	79005869	0.124839	0.741954	0.0920722	0.63054	-0.169503	0.764133	-0.140928	0.967728	-0.0923485	0.930853	-0.0591389	0.880157
chr15	H1f0	+	79028211	79030504	-0.0193331	0.908117	0.179348	0.156029	0.0215073	0.946216	-0.137971	0.967728	-0.052153	0.70017	-0.065726	0.846577
chr15	Eif3l	+	79075222	79094400	-0.142849	0.161591	0.0366238	0.806484	-0.0833461	0.713906	0.0695309	0.967728	0.108779	0.235574	0.107772	0.527342
chr15	Micall1	+	79108698	79136900	0.138255	0.685051	0.150696	0.266042	-0.0348732	0.964594	-0.0659936	0.973047	-0.146259	0.609544	-0.112569	0.672492
chr15	Pla2g6	-	79286227	79328390	0.250271	0.481379	0.0880454	0.868295	-0.112831	0.889131	-0.0455133	0.987105	-0.35279	0.150859	-0.294237	0.507715
chr15	Tmem184b	-	79360683	79403303	0.00933696	0.974686	-0.195561	0.0658799	-0.0389053	0.936529	0.029705	0.987105	-0.0762812	0.841555	0.042786	0.896033
chr15	Csnk1e	-	79417851	79455579	0.152089	0.316578	0.0173093	0.924762	-0.0347471	0.934428	0.0530279	0.973047	-0.0445564	0.937493	0.0182375	0.946543
chr15	Ddx17	-	79527695	79546741	-0.0190208	0.909194	0.056099	0.540855	-0.113965	0.56468	0.0374047	0.974982	-0.0587442	0.646181	0.0596244	0.704007
chr15	Tomm22	+	79670867	79672862	-0.163351	0.0676427	-0.049449	0.687811	-0.06235	0.763753	-0.171053	0.705288	0.0578654	0.66205	-0.0386507	0.851151
chr15	Josd1	-	79674249	79687872	0.170269	0.298334	-0.0338647	0.902779	0.0399244	0.928559	0.0291349	0.977406	0.0496068	0.925654	0.035308	0.907583
chr15	Cbx7	-	79915803	79971148	0.400951	0.0316037	-0.211587	0.433804	-0.18372	0.70654	-0.0207884	0.987105	0.000383149	0.999605	-0.20697	0.520502
chr15	Pdgfb	-	79995864	80024778	0.364445	0.0271249	-0.0425368	0.902779	0.174834	0.644393	-0.0694286	0.973047	-0.070016	0.897067	-0.1122	0.727592
chr15	Rpl3	-	80077780	80083406	-0.17486	0.355996	-0.0311943	0.902779	0.0469083	0.923692	0.00532617	0.997059	0.0986274	0.774256	-0.0348198	0.936387
chr15	Syngr1	+	80091333	80119501	0.157897	0.443151	0.0427584	0.804151	0.00563365	0.992399	-0.238882	0.176603	-0.177439	0.266761	-0.262105	0.119674
chr15	Mief1	+	80233932	80253372	-0.00803246	0.972643	0.00737	0.960341	-0.122161	0.61528	-0.0751623	0.967728	-0.0031692	0.991354	0.0320353	0.90458
chr15	Atf4	+	80255183	80257545	-0.0563937	0.83726	0.257811	0.18343	-0.169851	0.603684	-0.236729	0.951369	-0.106916	0.571161	-0.223703	0.512708
chr15	Mkl1	-	81012280	81190757	0.279614	0.451222	0.0350127	0.902779	0.00860101	0.993039	-0.090519	0.967728	-0.158596	0.761186	-0.126734	0.639255
chr15	Slc25a17	-	81318920	81360765	-0.211032	0.171777	0.00491056	0.979428	-0.0329267	0.946216	0.0903376	0.967728	0.155388	0.252213	0.105924	0.579396
chr15	St13	-	81365043	81399694	-0.0336689	0.80821	-0.0734891	0.492904	-0.0707334	0.675232	0.0714935	0.967728	0.0233131	0.937493	0.103119	0.516446
chr15	Xpnpep3	+	81400131	81457476	0.0267411	0.876738	-0.0252144	0.902779	-0.175565	0.472117	0.119123	0.967728	0.0758112	0.598909	0.0668728	0.779317
chr15	Rbx1	+	81466315	81476369	-0.127497	0.376783	0.0575314	0.621149	-0.0651129	0.84565	-0.169285	0.731541	0.064951	0.817712	-0.0884155	0.749628
chr15	Ep300	+	81586213	81652077	0.128485	0.458908	-0.108234	0.369083	0.0127144	0.980125	0.212738	0.531375	-0.0811464	0.706413	0.060298	0.816539
chr15	L3mbtl2	+	81663888	81688315	0.0467767	0.803101	0.0527054	0.744391	0.0441302	0.894949	-0.0149924	0.989506	0.145299	0.169555	-0.0823937	0.694944
chr15	Rangap1	-	81704247	81730798	0.0251233	0.907246	-0.0260798	0.902779	0.0544459	0.867984	-0.0895572	0.967728	0.249233	0.00502843	0.0687534	0.789678
chr15	Phf5a	-	81864515	81871892	-0.260241	0.0442005	0.0192098	0.925771	-0.16227	0.592912	-0.0652877	0.969924	0.151204	0.337314	0.0856229	0.75126
chr15	Aco2	+	81872462	81915137	-0.0188526	0.897236	-0.00440571	0.972907	-0.00486675	0.987397	0.131839	0.698973	-0.0586747	0.619196	0.0629019	0.764868
chr15	LOC102634709	+	81972349	81972897	-0.124009	0.260329	0.154464	0.125646	0.0430642	0.894201	-0.00060377	0.999353	0.046696	0.83448	-0.215935	0.315395
chr15	Desi1	-	81992522	82016220	-0.0197815	0.971366	0.101281	0.755045	-0.283475	0.60376	-0.298044	0.860523	-0.124516	0.778239	-0.218862	0.529494
chr15	Srebf2	+	82147268	82205379	0.138057	0.838618	0.189903	0.407925	-0.250891	0.783653	-0.112542	0.97294	-0.120363	0.937493	-0.150487	0.738644
chr15	Naga	-	82329531	82338852	0.453248	1.73115e-05	-0.110359	0.578337	0.238422	0.460199	-0.0166303	0.991382	-0.3258	0.00575052	-0.401956	0.170177
chr15	Tcf20	-	82808446	82988189	-0.0329561	0.870971	-0.0779359	0.709337	-0.0740328	0.786001	0.110635	0.967728	0.0530651	0.802929	0.165398	0.465594
chr15	Rrp7a	-	83115845	83122831	0.0257884	0.864215	-0.00137771	0.992887	0.0551871	0.801804	-0.0343286	0.975751	0.114034	0.244203	0.012229	0.960921
chr15	Poldip3	-	83125975	83149373	-0.00872863	0.954051	-0.0460404	0.499633	0.0361272	0.861287	0.0627357	0.967728	0.0359583	0.816099	0.0365423	0.758103
chr15	Cyb5r3	-	83153494	83172208	0.0928591	0.545647	-0.251721	0.0238761	0.0527308	0.867157	0.0612807	0.975137	0.0549815	0.857528	-0.0849089	0.735319
chr15	Pacsin2	-	83375606	83464606	0.0738566	0.455536	-0.0147729	0.902779	0.0755091	0.64049	-0.101898	0.950515	0.0390771	0.81213	0.0160627	0.936843
chr15	Ttll12	-	83575093	83595157	-0.0173836	0.935833	-0.0851481	0.510933	-0.0704615	0.79467	0.0651044	0.969924	0.126948	0.276474	0.145777	0.514397
chr15	Samm50	+	84192232	84214303	0.155438	0.0972778	0.0716753	0.429267	0.145724	0.488662	0.0113119	0.99004	0.0724228	0.433331	-0.0071119	0.979242
chr15	Parvb	+	84232042	84315609	0.164392	0.452029	-0.0147581	0.955151	-0.0480847	0.933595	-0.147164	0.924855	-0.138394	0.456818	-0.155982	0.465594
chr15	Prr5	+	84663170	84706409	0.0971389	0.760192	0.01867	0.953025	-0.0312811	0.964019	-0.113602	0.967728	-0.128371	0.673992	0.00120719	0.997777
chr15	Arhgap8	+	84720033	84772857	0.173924	0.638001	0.139219	0.450069	-0.061817	0.946216	0.0291448	0.987105	-0.196538	0.515073	-0.0438457	0.91758
chr15	Nup50	+	84923427	84942963	0.0508099	0.566417	0.0148123	0.902779	-0.0219761	0.917963	0.0114566	0.98756	0.0848216	0.269161	0.0804347	0.557495
chr15	5031439G07Rik	-	84945719	84987971	-0.0271571	0.957062	0.127027	0.622039	-0.412272	0.488662	-0.0818503	0.975751	-0.0654031	0.973503	0.0228543	0.964893
chr15	Fbln1	+	85205941	85286294	0.0155663	0.99464	0.415122	0.731545	-1.3203	0.538982	-0.58352	0.969924	-1.25477	0.125915	-0.837507	0.566529
chr15	Atxn10	+	85336380	85463836	0.0128153	0.924626	-0.103725	0.124384	-0.00786167	0.977017	-0.0302522	0.975751	0.0129605	0.974212	-0.0894243	0.695712
chr15	Brd1	-	88687033	88734226	0.143889	0.466972	0.101523	0.416697	0.00954124	0.985998	-0.0191815	0.987105	-0.130192	0.426511	-0.0545358	0.818159
chr15	Zbed4	+	88751665	88784516	-0.060741	0.684262	-0.0490514	0.841307	-0.0605774	0.814058	0.083934	0.967728	0.0508287	0.820696	0.00431549	0.99162
chr15	Creld2	+	88819645	88826681	-0.239541	0.856227	0.523037	0.279048	-1.15625	0.519215	-0.343021	0.967728	-0.812636	0.222077	-0.692195	0.387712
chr15	Pim3	+	88862193	88865726	-0.00834069	0.98415	0.203076	0.152524	-0.195625	0.600355	-0.159711	0.967728	-0.00225135	0.993453	-0.0438375	0.911862
chr15	Trabd	+	89076051	89087075	0.11956	0.811354	0.141307	0.581247	-0.229558	0.730007	-0.192624	0.967728	-0.29489	0.308677	-0.285518	0.421411
chr15	Plxnb2	-	89155545	89181022	0.243574	0.0763577	-0.0869991	0.618496	0.175298	0.546934	0.189756	0.936787	-0.129556	0.310685	0.123137	0.654721
chr15	Sbf1	-	89288235	89315311	0.118794	0.723559	0.200219	0.288274	-0.231384	0.609584	-0.139368	0.967728	-0.10522	0.832631	-0.0446087	0.929852
chr15	Lmf2	-	89351003	89355659	0.192994	0.384694	-0.0239133	0.939441	-0.0237183	0.968913	-0.10084	0.967728	-0.152097	0.547597	-0.107487	0.782615
chr15	Ncaph2	+	89355718	89372850	0.0624172	0.58	0.121716	0.13729	-0.0256934	0.927283	-0.128347	0.911686	0.0495431	0.734671	0.0624816	0.750657
chr15	Gxylt1	-	93239734	93275336	0.00418064	0.980088	-0.0724082	0.474462	-0.0961565	0.568553	0.0156313	0.987105	0.105099	0.280221	0.0220547	0.936455
chr15	Zcrb1	-	93386105	93398301	-0.00856814	0.972047	0.0196406	0.91175	0.0632301	0.854129	0.0351432	0.975751	-0.236613	0.0345427	-0.0836581	0.704398
chr15	Pphln1	+	93397291	93491913	-0.0970527	0.29672	-0.146553	0.202814	0.00608382	0.982301	0.0100788	0.99557	-0.108708	0.126233	0.0698416	0.775656
chr15	Twf1	-	94577947	94589884	-0.196002	0.0440147	-0.0429575	0.751224	-0.0710433	0.762166	-0.0177977	0.987105	0.0439336	0.878373	0.0493726	0.818675
chr15	Ano6	+	95790842	95975472	-0.0112026	0.987299	0.0810927	0.805569	-0.35275	0.57201	-0.0410586	0.987105	-0.386636	0.111474	-0.279952	0.375891
chr15	Arid2	+	96287521	96405463	-0.0471151	0.681526	-0.0279111	0.902779	-0.00244198	0.993039	0.134658	0.861237	0.0360179	0.916293	0.157213	0.358165
chr15	Scaf11	-	96411697	96460850	0.00188782	0.991884	-0.0113094	0.947818	-0.0095273	0.970698	0.130589	0.802703	0.00507701	0.989453	0.140606	0.326195
chr15	Slc38a1	-	96571417	96642913	0.129645	0.579999	0.0552126	0.739403	-0.180923	0.606889	0.00706478	0.997059	-0.254921	0.0998089	-0.181948	0.355764
chr15	Slc38a2	-	96687391	96699724	0.0431545	0.846559	-0.0395053	0.763014	-0.119012	0.667107	0.0415238	0.975751	-0.135922	0.297301	-0.120066	0.570183
chr15	Slc38a4	-	96994822	97055956	-0.0631312	0.86986	0.242059	0.209901	-0.302586	0.535817	-0.06552	0.975751	-0.304642	0.18071	-0.243835	0.357364
chr15	Pced1b	+	97247079	97385693	-0.0325737	0.907246	-0.122243	0.236491	0.109571	0.741441	0.0377377	0.975751	0.137605	0.399026	0.195956	0.348703
chr15	Senp1	-	98038743	98093967	-0.0970689	0.516403	-0.0751655	0.547924	-0.0576834	0.854707	0.0787247	0.967728	0.0953427	0.457249	0.240475	0.190572
chr15	Pfkm	+	98092588	98132447	-0.0825084	0.716516	0.180193	0.195699	-0.106692	0.798617	0.0721175	0.975751	-0.00299131	0.993047	0.0203789	0.96736
chr15	Asb8	-	98134636	98165601	0.0216982	0.926473	-0.0887109	0.484427	0.0386614	0.924492	-0.0467968	0.975751	0.00287801	0.993047	-0.0862092	0.767472
chr15	Ddx23	-	98645378	98662933	0.143418	0.184488	0.0762047	0.402637	-0.0588792	0.828276	0.0742656	0.967728	0.0113556	0.974212	0.0295898	0.910026
chr15	Arf3	-	98737623	98763118	-0.256593	0.167473	-0.0963753	0.345477	-0.208098	0.553118	-0.0889344	0.967728	0.209693	0.133565	0.173686	0.324164
chr15	Prkag1	-	98812796	98831508	-0.0929683	0.320018	0.0700639	0.438402	-0.0332723	0.890441	-0.110425	0.924855	0.016118	0.974212	0.0152396	0.943924
chr15	Kmt2d	-	98831668	98871243	0.182808	0.459778	0.118688	0.407587	0.0954833	0.847567	0.131556	0.967728	-0.169176	0.476704	0.146618	0.723888
chr15	Tuba1b	-	98931426	98934560	-0.18594	0.397515	-0.0825765	0.631296	-0.129294	0.743454	-0.12661	0.967728	0.150506	0.42781	0.0908513	0.695712
chr15	Tuba1a	-	98949846	98953501	-0.0678944	0.640799	0.0167874	0.902779	-0.130364	0.567313	-0.0846562	0.962272	-0.118664	0.398728	-0.0802098	0.551793
chr15	Tuba1c	+	99029890	99038105	-0.0946841	0.458479	0.180919	0.00444469	-0.00751855	0.983726	-0.0177186	0.987105	0.0294512	0.955352	0.023745	0.934478
chr15	Spats2	+	99125925	99213215	-0.0842022	0.862385	0.150408	0.528067	-0.24658	0.661435	-0.00618801	0.998278	-0.284796	0.251126	-0.125044	0.743795
chr15	Fmnl3	-	99317211	99370501	0.261165	0.0886146	-0.091232	0.449599	0.26875	0.40935	0.0712652	0.967728	0.0615144	0.830638	0.0050783	0.98941
chr15	Tmbim6	+	99392946	99410049	0.265921	0.256856	0.0471012	0.84106	-0.0688985	0.913961	-0.119498	0.967726	-0.187629	0.310966	-0.22292	0.243628
chr15	Racgap1	-	99620495	99651656	-0.243615	0.467234	-0.196599	0.274447	0.00316644	0.997538	0.0374497	0.987105	0.341425	0.114164	0.283108	0.384732
chr15	Smarcd1	+	99702286	99713995	-0.0735159	0.605706	-0.0863123	0.332941	0.0620631	0.812594	-0.0242369	0.977406	0.0559921	0.776975	0.0640246	0.732515
chr15	Cers5	-	99735591	99772515	0.0377992	0.76706	0.119303	0.0736372	-0.0510159	0.805246	-0.0504344	0.967728	0.0103785	0.974212	-0.0684271	0.6759
chr15	Lima1	-	99778467	99875456	0.22469	0.00797209	-0.0696154	0.516303	0.111715	0.552577	0.135641	0.814061	-0.0436621	0.843485	-0.0463092	0.80335
chr15	Larp4	+	99970064	100016358	-0.175164	0.00290628	-0.00980415	0.960678	-0.110442	0.54425	0.0815806	0.967728	0.0827611	0.257042	0.124399	0.532068
chr15	Dip2b	+	100038638	100219474	-0.102503	0.652591	0.0625328	0.660252	-0.164201	0.626309	0.131984	0.959994	-0.112182	0.610474	-0.0371757	0.902564
chr15	Atf1	+	100227858	100261248	-0.30464	0.0850444	-0.018244	0.939223	-0.233328	0.538104	-0.0354748	0.977406	0.00386112	0.992966	0.0553116	0.867012
chr15	Slc11a2	-	100387897	100424214	0.397991	0.0079964	0.0829674	0.464456	-0.0502657	0.927063	-0.141694	0.924855	-0.167231	0.295636	-0.21412	0.38178
chr15	Dazap2	+	100615661	100620761	-0.121802	0.044881	0.000189709	0.997856	0.000939632	0.996703	0.0347928	0.973047	-0.0224598	0.937493	0.00079348	0.997777
chr15	Smagp	-	100621338	100636940	0.00665397	0.978402	-0.143156	0.144748	0.0532155	0.870877	-0.15259	0.879197	-0.0517747	0.824643	-0.206229	0.332313
chr15	Bin2	-	100641081	100669570	0.0613067	0.780505	0.085283	0.436604	-0.183648	0.554315	-0.199658	0.814061	-0.0491178	0.937493	-0.0645116	0.778899
chr15	Fignl2	-	101050191	101078584	0.104772	0.444337	-0.00308485	0.992887	-0.0112228	0.977071	-0.0413888	0.975751	0.103195	0.352742	0.088165	0.637764
chr15	Acvrl1	+	101128521	101145336	0.351675	2.43702e-05	-0.0568317	0.75457	0.0666261	0.793752	-0.0147796	0.98756	-0.18321	0.170044	-0.184724	0.444423
chr15	Krt7	+	101412402	101427806	0.197722	0.0366872	-0.00388593	0.983308	0.203647	0.371722	0.0183466	0.987105	-0.0701263	0.728721	-0.169643	0.260425
chr15	Krt8	-	101996710	102004342	0.300301	0.196185	0.207755	0.0911684	0.0467813	0.946119	-0.00974036	0.99557	-0.0325728	0.974212	-0.149978	0.612964
chr15	Krt18	+	102028215	102032026	0.148642	0.451844	0.0903009	0.335863	0.010837	0.984414	0.00126742	0.99868	-0.0609678	0.847091	-0.13801	0.4145
chr15	Eif4b	+	102073772	102097173	-0.0467908	0.539824	-0.0391757	0.498415	0.0158421	0.934258	0.0748447	0.861237	0.0454297	0.497349	0.0193914	0.885717
chr15	Tns2	+	102100372	102116401	0.293273	0.231351	0.0903598	0.669893	0.0958441	0.865849	0.0876953	0.969924	-0.115759	0.777528	-0.0423757	0.922979
chr15	Spryd3	-	102116525	102136243	0.0741057	0.660333	0.0720435	0.465388	0.0312024	0.939856	-0.110152	0.936787	-0.0267981	0.974212	-0.0572708	0.742759
chr15	Zfp740	+	102203644	102215610	0.079785	0.483408	0.0797371	0.530033	0.00273513	0.993205	-0.0566751	0.973047	0.0637538	0.770188	-0.0389175	0.900522
chr15	Mfsd5	+	102279455	102281744	0.155306	0.404528	-0.0154856	0.955151	-0.181929	0.571991	-0.221764	0.633489	-0.0647927	0.921639	-0.252624	0.188016
chr15	Pfdn5	+	102326115	102331490	0.023091	0.881957	0.0582716	0.740477	0.0729152	0.726243	-0.0843596	0.967728	-0.254802	0.00384278	-0.130626	0.574814
chr15	Aaas	-	102338246	102350759	-0.176213	0.418109	-0.00114603	0.992887	0.0554729	0.924669	0.0407802	0.975751	0.0622884	0.904689	0.0747098	0.818159
chr15	Sp1	+	102406315	102436404	-0.10508	0.053122	-0.0456027	0.741825	-0.0350296	0.810725	0.067764	0.967728	0.0661636	0.363961	0.0988218	0.519284
chr15	Prr13	+	102459169	102462806	-0.155181	0.290362	-0.0980579	0.435996	-0.103904	0.721173	-0.184743	0.802703	-0.0519548	0.884561	-0.0646373	0.798364
chr15	Pcbp2	+	102470221	102500059	-0.155782	0.225647	-0.144197	0.000408197	0.0159534	0.964594	-0.0857061	0.825807	0.00747033	0.989453	0.0336236	0.773072
chr15	Atf7	-	102525945	102625464	-0.147617	0.0602332	-0.0740684	0.522908	-0.0517999	0.807751	0.131979	0.913099	0.0746706	0.472764	0.123336	0.476012
chr15	Calcoco1	-	102706776	102722178	0.236704	0.228503	-0.0187144	0.942163	0.19961	0.603684	0.104691	0.967728	-0.132168	0.549155	-0.172822	0.471052
chr15	Cbx5	-	103191545	103239904	-0.235535	0.202539	-0.105243	0.589589	0.0032643	0.995706	0.126143	0.967728	0.32089	0.0144283	0.286122	0.242336
chr15	Hnrnpa1	+	103240396	103246698	-0.434902	0.0389641	-0.187603	0.257881	-0.0146688	0.984198	0.00822891	0.997059	0.182984	0.318907	0.137723	0.694507
chr15	Copz1	+	103272833	103299869	-0.0183164	0.941736	0.0684036	0.503055	-0.0991001	0.736648	-0.113173	0.924855	0.00290947	0.992223	-0.130666	0.528078
chr15	Itga5	-	103344285	103366791	0.289795	0.0338194	-0.0971505	0.404903	0.0806383	0.820511	-0.0779227	0.967728	-0.188024	0.13227	-0.187454	0.254143
chr15	Nckap1l	+	103453782	103502860	0.0939047	0.484828	-0.110535	0.520988	0.0650458	0.869158	-0.0436375	0.977406	-0.615123	0.0622726	-0.121325	0.678345
chr16	Zfp597	-	3861543	3884559	0.0147053	0.944888	0.0787808	0.755629	-0.032027	0.935432	0.046472	0.977406	0.0828525	0.602185	0.127266	0.703466
chr16	Naa60	+	3872452	3904781	-0.0573005	0.68894	-0.0587897	0.558675	-0.018662	0.953746	-0.0718866	0.967728	-0.1211	0.232016	-0.0839663	0.656299
chr16	Slx4	-	3979104	4003829	0.28855	0.00181941	0.0368393	0.851523	0.13083	0.600355	0.0639559	0.967728	0.0249733	0.974212	0.0119859	0.971926
chr16	Trap1	-	4039976	4077846	-0.0482735	0.799078	0.0227791	0.902779	0.00572582	0.988975	0.0581682	0.971261	0.0957537	0.493302	0.113647	0.625507
chr16	Crebbp	-	4081333	4213413	-0.136071	0.605854	-0.189869	0.0222135	0.175727	0.652015	0.286364	0.0666523	-0.0211068	0.974212	0.0697281	0.76493
chr16	Dnaja3	+	4684069	4707695	-0.0501972	0.604708	0.0683616	0.508195	-0.0204235	0.932306	-0.00669585	0.99557	-0.0396778	0.796512	0.02726	0.902864
chr16	Hmox2	+	4726360	4766741	-0.0868532	0.481916	-0.0590541	0.398826	-0.091088	0.653771	-0.121511	0.731508	0.0161889	0.974212	-0.117563	0.418767
chr16	Cdip1	-	4765460	4790287	0.0800389	0.504049	-0.0792263	0.425026	0.102233	0.635538	0.0689497	0.967728	0.0101654	0.977184	0.0468409	0.818741
chr16	Mgrn1	+	4886099	4938296	0.176738	0.115183	-0.0855454	0.389702	0.1569	0.538104	0.0285092	0.975751	-0.104154	0.316153	0.0655696	0.719873
chr16	Nudt16l1	+	4939110	4941028	-0.00338441	0.989124	0.121164	0.140425	0.0207672	0.961154	-0.0823852	0.967728	0.11072	0.368282	-0.049579	0.836973
chr16	Glyr1	-	5013901	5049910	-0.073885	0.484828	-0.051748	0.373744	-0.107306	0.568553	0.00845752	0.98756	0.0589807	0.555081	0.0253017	0.843068
chr16	Ubn1	+	5049987	5086289	0.119348	0.509488	0.0966234	0.485741	-0.0601661	0.876446	0.0633539	0.971721	-0.0713588	0.732594	-0.0134134	0.965412
chr16	Ppl	-	5086290	5132481	0.315263	0.185827	-0.150132	0.443733	0.399207	0.384778	0.23828	0.890802	0.03661	0.974212	0.0261453	0.954018
chr16	Pmm2	+	8637706	8657549	-0.0586076	0.692756	0.0726069	0.367589	-0.137835	0.542412	-0.00564348	0.996681	-0.0169739	0.974212	0.0500758	0.768202
chr16	Carhsp1	-	8658579	8672153	-0.0447202	0.795868	0.0188042	0.902779	-0.0887734	0.709317	-0.0988991	0.962272	0.211491	0.0576138	0.0327988	0.897871
chr16	Usp7	-	8688721	8757067	-0.0694053	0.610029	0.00591363	0.963224	-0.00848121	0.980125	0.0846661	0.962272	0.00926647	0.978021	0.102811	0.513926
chr16	1810013L24Rik	+	8830099	8858924	0.00253294	0.992875	-0.00708379	0.967278	-0.0264395	0.948626	-0.0279992	0.981532	-0.0305942	0.973503	-0.106532	0.629657
chr16	Litaf	-	10959272	10993121	-0.17063	0.603358	-0.0107309	0.966813	-0.283794	0.572746	-0.176193	0.961569	-0.0997226	0.81895	-0.132539	0.647861
chr16	Txndc11	-	11074910	11134679	0.0868979	0.811527	0.112165	0.592652	-0.323991	0.524598	-0.124821	0.967728	-0.335812	0.0661915	-0.154761	0.626641
chr16	Zc3h7a	-	11136593	11176393	-0.0435378	0.868379	0.0612952	0.724443	-0.0698467	0.860697	-0.0111403	0.994834	-0.327146	0.0069182	-0.123807	0.552312
chr16	Rsl1d1	-	11193036	11203292	-0.119291	0.509488	0.111343	0.395533	-0.0319427	0.949622	-0.0395071	0.975751	0.120183	0.407989	0.105042	0.657162
chr16	Gspt1	-	11216239	11254325	-0.141813	0.110383	-0.0678744	0.53328	-0.081223	0.696044	0.00675538	0.99557	0.116765	0.128248	0.0844239	0.67265
chr16	Mkl2	+	13256019	13417529	-0.20298	0.417303	0.0247756	0.902779	-0.187012	0.651819	0.149528	0.860333	-0.1999	0.325437	0.0476625	0.865976
chr16	Parn	-	13537963	13668199	-0.0226966	0.970602	0.161867	0.456233	-0.418522	0.5339	-0.193417	0.967728	-0.260308	0.344723	-0.171325	0.625811
chr16	Bfar	+	13671857	13703612	-0.0633623	0.898212	0.222178	0.239947	-0.329855	0.568553	-0.0748923	0.975751	-0.185749	0.541346	-0.179511	0.65128
chr16	Rrn3	+	13780698	13814841	-0.114694	0.441809	-0.138537	0.208061	-0.106848	0.675833	-0.0198557	0.987105	0.243424	0.0313405	0.100262	0.659519
chr16	Ntan1	+	13818829	13835450	-0.235565	0.000563307	-0.022908	0.902779	-0.0938552	0.57286	-0.14164	0.891584	0.0393586	0.829484	-0.0578282	0.81363
chr16	Pdxdc1	-	13833160	13903145	0.0613563	0.856713	0.185231	0.300026	-0.198781	0.612169	-0.00127458	0.999353	-0.128337	0.549758	-0.0599982	0.871936
chr16	Marf1	-	14109165	14159274	-0.120169	0.164277	-0.0632973	0.524935	-0.140137	0.522701	0.0524235	0.969924	-0.0202219	0.974212	0.02534	0.908358
chr16	Nde1	+	14163274	14192928	-0.0930605	0.538407	-0.00198303	0.992887	-0.0359407	0.92392	-0.00428478	0.997059	0.0945725	0.46759	0.0570126	0.776471
chr16	Abcc1	+	14361511	14474879	0.203066	0.271046	0.0231224	0.933936	0.0969659	0.799312	0.27543	0.535599	-0.0748963	0.806746	0.171099	0.548781
chr16	Mcm4	-	15623896	15637400	-0.349742	0.13918	-0.106491	0.700918	-0.0586917	0.93498	0.0828788	0.975751	0.326938	0.0630891	0.325014	0.29407
chr16	Pkp2	+	16213344	16272712	0.0654099	0.830649	0.156152	0.248373	-0.121593	0.769694	-0.0563342	0.975751	-0.0904485	0.7284	-0.143818	0.562934
chr16	Dnm1l	-	16312227	16359044	-0.161517	0.0395613	-0.0635907	0.681974	-0.0144863	0.955564	0.0736051	0.967728	-0.0520757	0.593035	0.06825	0.748588
chr16	Fgd4	-	16416909	16600541	0.0934488	0.675874	-0.104726	0.632804	0.0273668	0.962004	-0.0615073	0.975751	-0.0926766	0.734671	-0.0798313	0.830577
chr16	Ppm1f	+	16896468	16927375	0.129881	0.237526	0.0489545	0.608894	0.0366803	0.911917	0.0669611	0.967728	0.123905	0.19455	0.0518504	0.813719
chr16	Mapk1	+	16983378	17047453	-0.170726	0.0225613	-0.0487788	0.729067	-0.116521	0.5217	0.0195704	0.987105	0.019785	0.974212	0.0511325	0.789678
chr16	Ppil2	-	17086554	17111260	-0.0502281	0.619604	0.0869933	0.291259	-0.0112781	0.965172	0.0403864	0.974887	0.00966649	0.97645	0.0186042	0.934993
chr16	Ube2l3	-	17152014	17201512	-0.0538335	0.750314	-0.104063	0.220114	0.0261983	0.946216	-0.00325417	0.997977	0.0395093	0.917532	-0.0825381	0.622386
chr16	Hic2	+	17233586	17263430	0.0498038	0.857954	0.0976683	0.499624	-0.147053	0.650757	0.0183695	0.988694	0.0411523	0.972759	0.0517439	0.842558
chr16	Pi4ka	-	17280350	17406314	0.0627346	0.699078	-0.0337811	0.811182	0.00957548	0.981109	0.116296	0.895958	0.0240989	0.974212	0.0896521	0.607618
chr16	Snap29	+	17405999	17430826	0.0280656	0.878739	0.00672526	0.970022	-0.0761067	0.761792	0.0560303	0.971721	-0.0208485	0.974212	0.0238554	0.935384
chr16	Crkl	+	17451984	17487440	0.169065	0.226911	-0.108386	0.42993	0.0899104	0.761792	-0.0354548	0.977406	0.117096	0.493731	0.113053	0.659519
chr16	Lztr1	+	17508540	17526333	0.0119879	0.947491	0.10657	0.268314	0.129832	0.534106	0.0757816	0.969924	0.0147479	0.974212	0.118841	0.511671
chr16	Smpd4	+	17619353	17644830	0.00118886	0.997059	-0.043194	0.753673	-0.037547	0.926155	0.225492	0.141896	0.0303302	0.974212	0.197382	0.305531
chr16	Med15	-	17651207	17722947	0.07367	0.76706	-0.10444	0.190863	0.0609297	0.901202	-0.0712493	0.967728	-0.116855	0.56139	-0.0715544	0.807138
chr16	Klhl22	+	17759088	17793382	-0.0835215	0.76953	0.12019	0.384211	-0.209585	0.57286	-0.0641605	0.973047	-0.00763278	0.989453	-0.064011	0.806255
chr16	Dgcr2	-	17840354	17891728	0.0574171	0.509488	0.0058691	0.955151	-0.048238	0.776388	0.0121157	0.987105	0.022062	0.973503	0.0369554	0.801707
chr16	Zdhhc8	-	18220747	18235136	0.245219	0.52698	0.15275	0.546058	-0.229877	0.717767	-0.115327	0.971721	-0.229935	0.544375	-0.0935845	0.852865
chr16	Ranbp1	-	18239978	18248694	-0.154506	0.323333	-0.00377	0.992887	0.0403946	0.93318	0.0340505	0.977406	0.126296	0.351492	0.0758254	0.815708
chr16	Trmt2a	+	18248857	18254772	0.0570263	0.721219	0.141	0.047891	0.0599741	0.848854	0.0549095	0.969924	0.0272241	0.974212	-0.0296202	0.92104
chr16	Dgcr8	-	18253947	18289255	-0.163294	0.157257	-0.0328391	0.864168	0.0167529	0.966826	0.140163	0.748754	0.101346	0.357849	0.188582	0.19873
chr16	Arvcf	+	18348181	18407076	0.255711	0.194769	0.0474913	0.899036	0.191247	0.58118	-0.0720999	0.973047	-0.0343394	0.974212	-0.115019	0.729106
chr16	Comt	-	18406881	18426716	0.0366991	0.844108	-0.0606496	0.625089	-0.0573763	0.846864	-0.0275795	0.977406	0.0291818	0.974212	-0.0679443	0.759663
chr16	Sept5	-	18621810	18629938	0.0660803	0.881721	0.207029	0.325063	-0.0442462	0.959663	-0.0674384	0.975751	-0.242379	0.292254	-0.133838	0.727592
chr16	Ufd1l	+	18811818	18835261	-0.0727769	0.554852	0.0644989	0.636698	-0.135462	0.538104	-0.0415041	0.975751	0.0227562	0.974212	-0.0238829	0.936778
chr16	Hira	+	18876749	18970309	-0.190634	0.289489	0.00265681	0.992887	-0.137476	0.675471	0.0169227	0.987105	0.207739	0.117079	0.25024	0.0644201
chr16	Klhl24	+	20097457	20129226	0.030232	0.895022	-0.176105	0.218136	0.0467411	0.906248	0.117888	0.967728	0.0882256	0.679544	0.166422	0.589418
chr16	Yeats2	+	20141055	20232573	-0.0107658	0.951006	0.0298724	0.89883	0.0920374	0.629632	0.200777	0.406398	0.0167153	0.974212	0.108078	0.511842
chr16	Abcc5	-	20331302	20426394	-0.210481	0.0831045	0.036556	0.839503	-0.0381816	0.915483	0.295906	0.0213007	-0.155136	0.15477	0.119336	0.479142
chr16	Eif2b5	+	20498809	20509325	0.0982609	0.504694	0.0855069	0.416411	0.072335	0.787671	-0.10798	0.959994	0.104403	0.351449	0.0208615	0.944347
chr16	Dvl3	+	20516936	20534013	0.253319	0.125464	-0.173684	0.105172	0.218667	0.538104	-0.00909274	0.99557	-0.0186802	0.974212	-0.0372769	0.901685
chr16	Ap2m1	+	20535479	20544909	0.126818	0.283062	-0.010568	0.955151	0.103836	0.628187	0.0523093	0.969924	-0.0457356	0.894304	-0.101051	0.528077
chr16	Abcf3	+	20548555	20561603	0.0954944	0.619604	0.148545	0.19328	-0.06331	0.869864	-0.0275461	0.987105	-0.0256148	0.974212	-0.0540603	0.840783
chr16	Psmd2	+	20651651	20663414	0.0596321	0.602663	-0.0463439	0.70811	-0.0587988	0.756652	-0.00316643	0.997408	0.0971797	0.263676	0.00239713	0.992684
chr16	Eif4g1	+	20672719	20692883	0.237378	0.0468322	0.00273602	0.992887	0.0422931	0.902227	0.129916	0.83518	-0.0683937	0.67927	-0.0172019	0.93181
chr16	Liph	-	21953816	21995658	0.100659	0.698222	0.0912737	0.494809	-0.220153	0.569183	-0.0625974	0.973047	-0.0570702	0.931406	-0.121569	0.683186
chr16	Senp2	+	22009426	22049269	-0.0188932	0.871158	0.0270385	0.898884	-0.062859	0.669047	0.00662416	0.99557	0.0192267	0.974212	0.0420959	0.838214
chr16	Igf2bp2	-	22059008	22163299	0.124885	0.470499	-0.127308	0.310528	0.0566692	0.875445	0.0186727	0.98756	-0.0658152	0.739764	-0.0127995	0.967139
chr16	Tra2b	-	22245740	22266000	-0.209854	0.178718	-0.0864866	0.439658	0.0916807	0.751393	0.000560715	0.999353	0.0643655	0.765954	-0.00934512	0.976749
chr16	Dnajb11	+	22857844	22879634	-0.113691	0.936676	0.485151	0.414362	-1.12187	0.529683	-0.463059	0.967728	-0.921874	0.161133	-0.722641	0.422588
chr16	Eif4a2	+	23107401	23114132	-0.0929607	0.598052	0.109377	0.38694	-0.0630328	0.850518	-0.00451223	0.997059	-0.186529	0.0828988	-0.111058	0.59452
chr16	St6gal1	+	23224739	23360350	-0.0446844	0.987299	0.729366	0.466435	-2.32803	0.527361	-0.838593	0.967728	-1.47791	0.227627	-1.57063	0.411237
chr16	Lpp	+	24393349	24992578	0.00383617	0.987299	-0.0476346	0.791897	0.137784	0.579658	0.1215	0.950515	-0.0999605	0.606576	-0.0960996	0.643247
chr16	Ccdc50	+	27388761	27452218	-0.21124	0.0365712	-0.00707521	0.966813	-0.109552	0.58489	0.0514794	0.973047	0.0758676	0.513537	0.0981647	0.625136
chr16	Opa1	+	29579308	29663131	-0.137801	0.222154	0.00560675	0.977055	-0.155936	0.521664	0.145865	0.888342	0.0240685	0.974212	0.226538	0.137666
chr16	Atp13a3	-	30312422	30388860	-0.103034	0.338826	-0.138245	0.449268	-0.137853	0.488662	0.0889784	0.971721	0.0658472	0.664731	0.12822	0.672492
chr16	Acap2	-	31092411	31202077	-0.0601482	0.753285	-0.138894	0.248974	0.0311832	0.946216	0.158279	0.924855	0.136465	0.273018	0.182407	0.417351
chr16	Dlg1	+	31663442	31873356	0.114514	0.31017	-0.127903	0.302601	0.0274211	0.927063	0.070317	0.969924	-0.0578003	0.704617	0.0120033	0.971373
chr16	Ncbp2	+	31948545	31958472	-0.100782	0.363717	0.0754435	0.509467	-0.0402413	0.868848	-0.019317	0.987105	0.0146492	0.974212	-0.0654911	0.805092
chr16	Senp5	-	31959669	32010744	-0.0181886	0.906298	-0.0895438	0.587233	-0.0969184	0.629662	-0.0651503	0.973047	0.0821221	0.502833	0.0709179	0.8184
chr16	Pak2	-	32016289	32079342	-0.0755018	0.647084	0.0814904	0.594209	-0.0701071	0.812594	0.00831935	0.995724	-0.0474534	0.882177	0.0221738	0.950481
chr16	Ubxn7	+	32332167	32393750	-0.0430956	0.894039	-0.276144	0.0442779	0.179466	0.606889	0.0920891	0.969924	0.151772	0.398983	0.0801883	0.825105
chr16	Pcyt1a	+	32430920	32475065	0.169529	0.0341418	-0.0290698	0.902779	0.0913695	0.715789	-0.0241872	0.987105	0.0374492	0.888407	-0.00776365	0.982196
chr16	Tfrc	+	32608895	32632794	0.801572	0.0359132	0.176664	0.429799	0.560352	0.5217	-0.386994	0.89054	-0.255059	0.566185	-0.746184	0.0422265
chr16	Tnk2	+	32644098	32683493	0.38425	0.0355261	-0.000409005	0.997819	0.19033	0.590563	-0.00284845	0.998278	0.0679591	0.937493	0.0974395	0.783412
chr16	Rubcn	-	32821701	32877587	0.22279	0.0389641	-0.0413737	0.790121	0.0332887	0.939431	-0.0490514	0.973047	-0.0352235	0.934359	-0.10955	0.551416
chr16	Fyttd1	+	32877580	32908963	-0.0549599	0.574275	0.018519	0.930129	-0.0755916	0.660728	-0.0744904	0.967728	0.0283672	0.937493	-0.00127979	0.997711
chr16	Lrch3	+	32914092	33016029	0.00850722	0.973404	-0.0911023	0.457417	0.0700018	0.825133	0.147652	0.935692	0.118745	0.349264	0.177388	0.400229
chr16	Osbpl11	+	33169766	33243312	0.053473	0.787782	-0.120498	0.249125	0.0867982	0.759835	0.0828276	0.967728	0.0811486	0.622683	0.134616	0.472525
chr16	Snx4	+	33251455	33299562	-0.101405	0.190463	-0.023437	0.902779	-0.00594306	0.982447	0.057349	0.969924	0.0278772	0.905017	-0.0162848	0.945345
chr16	Zfp148	+	33380774	33503903	-0.0958149	0.466308	0.0247587	0.902779	-0.155561	0.527361	-0.0114461	0.994834	-0.0496822	0.848666	0.0113375	0.968531
chr16	Heg1	+	33684429	33771576	-0.0199921	0.921231	-0.0709986	0.493749	0.00162775	0.996703	0.0024892	0.998278	-0.0186067	0.974212	-0.0312112	0.893251
chr16	Itgb5	+	33829664	33949338	0.131722	0.864215	0.274639	0.289409	-0.406734	0.653077	-0.155869	0.969924	-0.601832	0.0900832	-0.381301	0.37763
chr16	Umps	-	33954783	33967003	-0.179806	0.183931	0.042749	0.902779	-0.156004	0.596784	0.0958692	0.967728	0.268997	0.0155635	0.166726	0.514397
chr16	Mylk	+	34745198	35002436	0.203911	0.445992	-0.286481	0.155678	0.202158	0.641088	0.065481	0.976838	-0.00948169	0.989453	-0.0700964	0.885433
chr16	Pdia5	-	35397307	35490900	-0.0215843	0.98491	0.29554	0.560946	-0.609595	0.548765	-0.232566	0.971556	-0.694943	0.0679997	-0.668221	0.215262
chr16	Dirc2	-	35694902	35769356	0.096894	0.899223	0.35447	0.224003	-0.522477	0.560147	-0.145694	0.975137	-0.398363	0.30628	-0.419561	0.411426
chr16	Parp14	-	35831891	35871497	0.149134	0.100477	-0.107329	0.532967	0.0835402	0.744301	0.109239	0.967728	-0.233325	0.0344399	-0.104831	0.736356
chr16	Parp9	+	35938469	35972621	0.0396335	0.867173	-0.0201727	0.955151	0.132029	0.665824	0.175414	0.936787	-0.205602	0.118587	-0.0509965	0.883991
chr16	Kpna1	+	35983362	36037136	-0.235785	0.0314652	-0.00350889	0.992887	-0.275694	0.277248	0.0143268	0.994672	0.11807	0.278554	0.0617768	0.816027
chr16	Iqcb1	+	36828359	36872719	-0.164495	0.374089	0.137786	0.297966	-0.179285	0.569182	-1.10172e-05	0.999975	0.0667767	0.877458	-0.054375	0.861305
chr16	Golgb1	+	36875172	36933085	0.213367	0.56572	0.161002	0.509467	-0.105427	0.89423	0.115812	0.969924	-0.418769	0.0605014	-0.249104	0.453244
chr16	Gtf2e1	-	37509794	37539773	-0.110453	0.343676	-0.00969943	0.955151	0.0247984	0.944791	-0.0278426	0.977406	0.0172044	0.974212	0.0364801	0.871936
chr16	Fstl1	+	37777054	37836516	-0.151265	0.484341	-0.138179	0.394003	0.124506	0.731738	0.115324	0.97294	0.063497	0.937493	0.217959	0.384732
chr16	Lrrc58	+	37868399	37888857	-0.242501	0.0481899	-0.101227	0.203249	-0.00381953	0.992788	0.137999	0.802703	0.003259	0.993047	0.0533077	0.844512
chr16	Gsk3b	+	38089000	38246080	-0.0713452	0.636107	-0.113976	0.195881	-0.00357037	0.992546	0.0772698	0.967728	-0.0542597	0.856818	0.0443661	0.848684
chr16	Adprh	-	38445398	38452689	0.160893	0.0469623	0.0265343	0.902779	0.0482908	0.810314	-0.117942	0.958984	0.0411087	0.861252	-0.0649119	0.746283
chr16	Tmem39a	+	38558697	38592162	0.0246574	0.972643	0.244718	0.29276	-0.506706	0.522081	-0.152512	0.967728	-0.451537	0.114032	-0.271252	0.463895
chr16	Arhgap31	-	38598342	38713035	0.125889	0.652297	0.0881378	0.657976	-0.0976735	0.849518	0.0562544	0.975751	-0.218089	0.211742	-0.0760215	0.820445
chr16	B4galt4	+	38742113	38769054	0.0913715	0.492411	-0.0757599	0.487032	0.0316269	0.924958	-0.0630428	0.967728	-0.197918	0.0472173	-0.264626	0.197238
chr16	Atp6v1a	-	44085403	44139711	-0.0373907	0.850648	-0.0488446	0.896696	-0.0882021	0.736648	-0.0199159	0.990108	0.032956	0.958777	0.00930912	0.983714
chr16	Naa50	+	44139807	44163366	-0.327623	0.000907697	-0.148775	0.188192	-0.159773	0.538982	-0.0296247	0.985422	0.133869	0.320435	0.103202	0.712405
chr16	Usf3	+	44173235	44227465	-0.0271112	0.857177	-0.0982956	0.551195	-0.170092	0.460199	0.155087	0.951369	-0.0982805	0.320666	0.172402	0.453244
chr16	Phldb2	-	45746229	45953702	0.103087	0.80821	0.120718	0.5476	-0.186623	0.744579	0.0712198	0.975751	-0.259338	0.252466	-0.096656	0.773718
chr16	Bbx	-	50191843	50432461	-0.0284873	0.838618	-0.100266	0.47551	-0.0106764	0.971563	0.17632	0.860523	0.000983261	0.993453	0.0999134	0.667006
chr16	Nfkbiz	-	55811376	55838641	-0.0377091	0.88551	0.0310378	0.903382	-0.223972	0.514157	0.135586	0.967728	0.0924556	0.664091	0.139792	0.634568
chr16	Zbtb11	+	55973272	56008913	-0.0598168	0.72823	0.0549341	0.776721	-0.202147	0.472117	0.0155613	0.992482	0.0137585	0.974212	0.19822	0.348703
chr16	Tfg	-	56690328	56717532	-0.180631	0.123568	-0.0847979	0.455302	-0.164813	0.538104	0.0528882	0.973047	-0.090273	0.48992	0.0352437	0.880883
chr16	Tomm70a	+	57121713	57154530	-0.209171	0.0389641	-0.0137597	0.955151	-0.124818	0.57286	0.0210963	0.987105	0.14266	0.167469	0.0731923	0.75409
chr16	Tbc1d23	-	57168857	57231533	-0.179171	0.220117	-0.0373841	0.902779	-0.116988	0.675232	0.012025	0.99557	0.0140916	0.974212	-0.0615052	0.842277
chr16	Filip1l	+	57353276	57572804	0.139069	0.360866	0.0156448	0.955151	-0.0204824	0.962257	0.0422646	0.9782	-0.140678	0.252609	0.00412596	0.994614
chr16	Dcbld2	+	58408425	58469745	-0.215835	0.113793	-0.0699864	0.501735	-0.272984	0.379192	0.0493858	0.971121	-0.0121537	0.982376	0.0499929	0.803994
chr16	St3gal6	-	58469741	58524253	0.189189	0.431363	-0.207301	0.293235	0.251833	0.568553	0.11006	0.969924	-0.101933	0.725183	-0.0463691	0.933224
chr16	Cldnd1	+	58727909	58734247	-0.093266	0.485785	-0.10584	0.47339	-0.0109388	0.976217	-0.00208908	0.998583	-0.0403178	0.91126	0.108246	0.657162
chr16	Mina	+	59471769	59492525	-0.0380234	0.894582	0.139037	0.114448	-0.0533034	0.923929	0.0701138	0.967728	0.0875852	0.708564	0.0701571	0.737947
chr16	Crybg3	-	59490774	59601509	0.174966	0.701566	0.179211	0.504443	-0.363735	0.57286	0.105168	0.975751	-0.328753	0.226255	-0.111164	0.812667
chr16	Pros1	+	62854306	62929346	-0.180139	0.870071	0.475304	0.113349	-0.769109	0.568782	-0.251999	0.969924	-0.583099	0.291787	-0.394554	0.48257
chr16	Cggbp1	+	64852000	64859491	-0.204413	0.02203	-0.0346985	0.882646	-0.106473	0.569182	0.0140052	0.989506	0.102213	0.293662	0.15655	0.421321
chr16	Chmp2b	-	65539132	65562697	-0.168647	0.347431	-0.133603	0.120642	0.00371248	0.994538	-0.0304949	0.977322	0.122991	0.450734	-0.0177673	0.958413
chr16	Vgll3	+	65815014	65866368	0.00259078	0.994761	-0.425031	0.0255299	-0.00856578	0.988975	-0.0155383	0.995724	0.0684742	0.843287	0.110316	0.813699
chr16	Hspa13	-	75755189	75767277	-0.179252	0.821539	0.350401	0.144516	-0.790741	0.464766	-0.183295	0.967728	-0.474451	0.241308	-0.27665	0.523607
chr16	Nrip1	-	76287402	76374004	0.081169	0.617367	-0.189815	0.110852	-0.0101747	0.980125	0.21065	0.813462	-0.0334171	0.973503	0.116867	0.639344
chr16	Usp25	+	77013682	77116783	-0.127221	0.339138	-0.0588175	0.660524	-0.079006	0.746591	-0.0118076	0.993288	-0.0180571	0.974212	0.0172914	0.949303
chr16	Mrpl39	-	84717579	84735775	-0.12483	0.316109	-0.0307745	0.902779	-0.0450313	0.898628	0.0540544	0.975137	0.0485071	0.873761	0.0371768	0.902913
chr16	Atp5j	-	84827870	84835625	-0.183829	0.249669	0.0844658	0.404618	0.0178765	0.969684	0.0108661	0.994672	0.0641042	0.878367	0.0316371	0.923832
chr16	Gabpa	+	84834924	84863783	-0.238276	0.139089	-0.106757	0.497725	-0.0307867	0.953746	0.0608658	0.975751	0.0938192	0.596348	0.156352	0.496562
chr16	App	-	84952665	85173952	0.200572	0.0246788	-0.109142	0.483151	0.156388	0.503336	0.181692	0.872468	-0.131029	0.109061	-0.0408203	0.898865
chr16	Ltn1	-	87376650	87432620	-0.149612	0.150529	0.0814478	0.600776	-0.206316	0.375925	0.060236	0.971721	0.0678707	0.627706	0.0882506	0.68676
chr16	Usp16	+	87454707	87483515	-0.0921317	0.717192	0.198129	0.0582333	-0.275133	0.488662	-0.113225	0.967728	-0.0439218	0.974212	-0.0612404	0.804669
chr16	Cct8	-	87483324	87495869	-0.207828	0.0822211	0.00815585	0.971334	-0.116421	0.635174	-0.0188986	0.98756	0.167017	0.105144	0.129831	0.566529
chr16	Bach1	+	87698953	87733346	-0.0516084	0.823883	0.0683044	0.83926	-0.119455	0.696545	0.137802	0.967728	-0.0752189	0.773861	0.0693196	0.852181
chr16	Sod1	+	90220741	90226324	0.170669	0.360866	0.100874	0.387434	0.217307	0.538104	0.00184381	0.998278	0.0126816	0.985232	-0.0323646	0.896358
chr16	Scaf4	-	90228949	90284503	0.209566	0.300369	-0.027999	0.902779	0.0367072	0.949622	0.0665682	0.967728	-0.137745	0.498081	-0.0600971	0.830577
chr16	Synj1	-	90936091	91012134	0.149152	0.320917	-0.0131707	0.955151	0.0970061	0.74942	0.144175	0.894986	0.052354	0.894006	0.0835215	0.691766
chr16	Paxbp1	-	91014036	91044610	-0.0674044	0.757531	0.0151956	0.955151	0.0425606	0.917705	0.115153	0.967728	-0.150577	0.284122	0.0779155	0.760341
chr16	Ifnar2	+	91372782	91405589	0.0196898	0.932228	-0.0893494	0.626021	-0.00312282	0.994721	0.123252	0.967728	-0.0118412	0.982055	-0.0121085	0.975368
chr16	Il10rb	+	91406234	91425834	0.132869	0.364676	-0.144293	0.321901	0.169908	0.53444	-0.0392817	0.977322	-0.050925	0.915076	-0.00068973	0.998417
chr16	Ifnar1	+	91485086	91510523	0.147587	0.271916	-0.0668818	0.801408	0.0514899	0.872875	0.125964	0.967728	0.0211549	0.974212	0.0239503	0.950644
chr16	Gart	-	91621394	91647198	-0.129051	0.474201	-0.0192354	0.927373	-0.012174	0.980864	0.172881	0.83731	0.0814443	0.647803	0.24531	0.273422
chr16	Son	+	91647823	91679195	-0.0123802	0.947574	0.11215	0.233819	-0.114732	0.57286	0.15341	0.802703	-0.147514	0.0631509	0.0840334	0.64636
chr16	Itsn1	+	91729352	91920591	0.0956238	0.553823	-0.166232	0.18487	0.0686695	0.822403	0.0548645	0.975751	-0.0338112	0.961801	0.0579887	0.838214
chr16	Atp5o	-	91925222	91931630	-0.154838	0.445992	0.0352943	0.902779	0.0985491	0.810432	0.0181088	0.989809	0.171174	0.227074	0.0843682	0.759661
chr16	Slc5a3	+	92058321	92087473	0.19849	0.402858	-0.191454	0.191712	0.038878	0.946216	0.0522705	0.975751	-0.109057	0.664393	-0.0574105	0.880157
chr16	Mrps6	+	92058335	92112227	-0.0223318	0.9099	-0.040825	0.813741	0.0217425	0.953596	-0.0874677	0.967728	-0.0476183	0.873011	-0.139378	0.586232
chr16	Rcan1	-	92391950	92466169	0.00510335	0.994012	0.102959	0.718172	-0.265069	0.615111	-0.217342	0.959994	-0.116828	0.798189	-0.245048	0.470018
chr16	Morc3	+	93832120	93876073	-0.126929	0.419676	0.060001	0.767127	-0.00497453	0.991407	0.101789	0.967728	0.0916365	0.589016	0.126117	0.563584
chr16	Ttc3	+	94370619	94469222	-0.0145325	0.945433	-0.0631456	0.722821	0.012137	0.974523	0.121727	0.967728	0.0249746	0.974212	0.153967	0.463153
chr16	Dscr3	-	94497723	94526629	-0.0249345	0.937207	0.102268	0.52041	-0.211166	0.546934	-0.130241	0.967728	0.0269689	0.974212	-0.196248	0.411907
chr16	Dyrk1a	+	94569454	94695519	-0.0342636	0.812066	-0.0729108	0.390172	0.0227669	0.939851	0.0465293	0.969924	-0.0317043	0.973503	-0.0350674	0.865567
chr16	Ets2	+	95702406	95721049	0.1215	0.706919	0.0887071	0.79694	-0.0451208	0.951051	-0.0523554	0.979124	-0.275623	0.154272	-0.204795	0.564325
chr16	Brwd1	-	95992088	96082428	0.0159067	0.909227	0.0425063	0.793634	-0.049846	0.797503	0.0651369	0.967728	0.0304754	0.935471	0.120853	0.485493
chr16	Hmgn1	-	96121587	96127725	-0.0165332	0.937706	0.0104032	0.955151	0.0539434	0.85347	-0.0406116	0.975751	0.0838343	0.59023	0.0446032	0.879192
chr16	Tmprss2	-	97564681	97659541	0.117653	0.744078	-0.243555	0.208479	0.271967	0.57286	0.130088	0.969924	0.209026	0.38485	0.242695	0.450509
chr16	C2cd2	-	97855208	97922651	0.300721	0.0332958	-0.137528	0.331562	0.133575	0.683496	0.0355508	0.977406	-0.0582324	0.864884	-0.176933	0.52665
chr16	Zbtb21	-	97945792	97962623	0.0223929	0.937706	0.0620526	0.740477	-0.215452	0.538104	0.113788	0.967728	-0.182319	0.192803	-0.00382577	0.992626
chr17	Scaf8	+	3114971	3198859	0.0183215	0.912119	0.0246623	0.902779	0.0212488	0.949622	0.151835	0.731508	0.0797001	0.628933	0.0963259	0.580102
chr17	Arid1b	+	4994190	5347656	0.330661	0.076081	-0.142983	0.195361	0.132238	0.731738	0.114846	0.961569	-0.121177	0.567616	-0.0343051	0.909943
chr17	Tmem242	-	5410863	5440260	0.000920892	0.997258	0.0636471	0.59886	-0.0159545	0.972204	-0.133881	0.924855	-0.0545904	0.836313	-0.132576	0.516445
chr17	Snx9	+	5841379	5931956	0.104236	0.485143	0.00361836	0.987271	0.0245038	0.950976	0.017461	0.987105	-0.1483	0.128722	-0.0611397	0.768055
chr17	Gtf2h5	+	6079827	6085488	-0.132434	0.400824	0.113214	0.308623	0.014689	0.975464	-0.0163148	0.991109	0.0182769	0.974212	-0.0853216	0.773076
chr17	Tulp4	+	6106827	6240637	0.192103	0.0995943	-0.0386742	0.902779	-0.148981	0.544387	0.12534	0.967728	-0.0312238	0.973503	0.157432	0.565597
chr17	Ezr	-	6738130	6782780	0.23858	0.0335531	-0.0105776	0.945861	0.139077	0.563095	0.0377706	0.973047	-0.0626232	0.747967	-0.113241	0.390464
chr17	Pde10a	+	8525184	8986648	-0.0101305	0.987299	0.0437434	0.906562	-0.270578	0.621667	-0.0116997	0.997059	-0.372158	0.0933126	-0.0974506	0.838344
chr17	Qk	-	10206470	10319361	-0.228587	0.146785	-0.313204	0.00384359	-0.0135352	0.977847	0.0337253	0.983576	0.11849	0.3644	0.098889	0.703743
chr17	Agpat4	+	12118708	12219649	0.0429125	0.813609	-0.0854967	0.655563	-0.00349402	0.992788	-0.126682	0.967728	0.0005507	0.997574	-0.0727918	0.794282
chr17	Map3k4	-	12227620	12318804	0.0994079	0.680604	0.0338356	0.885906	-0.103032	0.813083	0.109219	0.967728	-0.0984315	0.690002	0.0117216	0.967139
chr17	Slc22a3	-	12419971	12507704	0.186422	0.560719	-0.273014	0.18343	0.201175	0.685321	0.167096	0.967728	0.051302	0.974212	0.00910747	0.987681
chr17	Igf2r	-	12682405	12769706	0.133525	0.214173	-0.150874	0.145043	0.0890263	0.639869	0.3347	0.0866167	-0.0632523	0.638832	0.00924618	0.978859
chr17	Mrpl18	-	12911344	12916478	-0.0750106	0.580622	0.119537	0.189645	0.0119907	0.979127	0.0176725	0.987105	0.0279301	0.974212	-0.0213719	0.949359
chr17	Tcp1	+	12916328	12925067	-0.232693	0.142506	-0.00828715	0.973416	-0.0441456	0.924881	0.0627846	0.974982	0.186163	0.13227	0.171445	0.485493
chr17	Wtap	-	12966798	12992624	-0.152858	0.33933	-0.0570917	0.761987	0.0277439	0.950328	0.0653975	0.971556	0.0856923	0.639996	0.0495305	0.851808
chr17	Sod2	+	13007838	13018119	-0.200661	0.34801	-0.067854	0.868295	0.0368732	0.951051	0.0310508	0.987105	0.179043	0.254414	0.141462	0.677462
chr17	Mllt4	+	13760540	13905798	0.13532	0.333776	-0.124719	0.119526	0.121607	0.588856	0.126476	0.936124	0.057706	0.771174	0.108067	0.478721
chr17	1600012H06Rik	+	14943183	14945939	0.0351659	0.863063	0.00267049	0.992887	-0.0887583	0.753124	0.000607108	0.999353	-0.15288	0.184011	-0.0894053	0.643247
chr17	Phf10	-	14944993	14961638	-0.106447	0.533437	0.0887115	0.388913	-0.185292	0.549319	-0.0468807	0.975751	-0.112278	0.500856	-0.045984	0.854923
chr17	Fam120b	+	15396201	15433581	0.0294925	0.858669	0.0459338	0.78934	0.0050727	0.988975	0.0688606	0.967728	-0.0595972	0.832584	0.0312328	0.905846
[truncated: 3,294 more rows]

## Sheet: B Placenta male log2FC & padj
chr	name	strand	start	end	Pl_∆Firre_lfcMLE	Pl_∆Firre_padj	Pl_∆Dxz4_lfcMLE	Pl_∆Dxz4_padj	Pl_∆DKO_lfcMLE	Pl_∆DKO_padj
chr1	Lypla1	+	4807559	4846739	-0.245684915059289	0.447943472464304	0.133644893506499	0.379430982936372	0.125541464666063	0.720214913982135
chr1	Atp6v1h	+	5082977	5163213	0.0279242395629157	0.860791618046061	-0.0107427541950413	0.951985810761524	-0.251029305630672	0.0820702942646842
chr1	Rb1cc1	+	6214661	6276374	-0.111968800079158	0.655122570454231	0.0307993316389398	0.899598003591917	-0.0652313282821326	0.793283514623133
chr1	Vcpip1	-	9718621	9748382	-0.145766924907412	0.508275802317546	-0.0895683739776821	0.364048383732043	-0.00343759993459899	0.992110559156081
chr1	Sgk3	+	9798129	9902570	-0.131475314593636	0.715007565580985	0.29916690725935	0.017121826014919	-0.0162259475853611	0.969019804106504
chr1	Cops5	-	10024599	10038159	-0.0355557941208147	0.870008527188245	-0.0547820349372697	0.722530988309379	-0.0663548181996443	0.794751724296705
chr1	Arfgef1	-	10137506	10232670	-0.0133873305421523	0.935639832127547	-0.0442621259599139	0.669645597151119	0.041573584697154	0.820462608431204
chr1	Ncoa2	-	13139104	13374083	-0.00499002595063449	0.980693712890805	0.208976370938654	0.0510355428783731	0.260752613746992	0.26107731904793
chr1	Tram1	-	13564692	13589910	-0.117784785858779	0.328581439518715	0.153151360186757	0.0017066565279328	0.00255862200461154	0.990728107309192
chr1	Rpl7	-	16101294	16104433	0.00315320179007248	0.975271780541007	-0.0372701955783943	0.641680056377425	-0.180771287879289	0.101117962604111
chr1	Tceb1	-	16641724	16657119	-0.133103398572473	0.610994524592577	-0.0716661706420683	0.598424178506408	-0.1374417630954	0.596518610742265
chr1	Mcm3	-	20803013	20820213	-0.128455307212718	0.724519699755851	-0.0319892456453436	0.951985810761524	-0.103467402080062	0.774304138495915
chr1	Smap1	-	23844824	23922450	-0.11147466942576	0.623002611496392	0.106272316771459	0.228774731208419	-0.00525990357014558	0.986726970200504
chr1	Lmbrd1	+	24678041	24766301	-0.0794938909543436	0.773229457370569	0.0850862546584415	0.541606740487166	0.0783711240729116	0.810277919100539
chr1	Phf3	-	30802341	30873925	-0.116327260410462	0.628465727407567	-0.00722901670495528	0.952971763092581	9.36649316521039e-05	0.999453195164463
chr1	Dst	+	33908212	34308662	0.138154565167914	0.773469588034854	-0.171885154730447	0.422841018708634	0.00722129222585234	0.991424241303383
chr1	Imp4	+	34439828	34445747	-0.0734108160120802	0.746030362929345	-0.0243153763346342	0.951985810761524	-0.0450051179921233	0.868635134649425
chr1	Fam168b	-	34813217	34843050	-0.0290039168807226	0.811054131404396	-0.0457854550087892	0.485233885918964	0.0621635283111874	0.671835391065126
chr1	Hs6st1	+	36068399	36106446	-0.134203337390731	0.655122570454231	0.105887361495476	0.456954889674779	0.154576546471843	0.574587350553663
chr1	Uggt1	-	36140027	36244302	0.176041885352389	0.749153789026243	-0.185524006238112	0.453339584266392	-0.138704203821578	0.799947818177842
chr1	Kansl3	-	36335729	36369193	0.0271942379003005	0.874549911823585	-0.101389519879641	0.164244897947219	0.0266152190968651	0.902540244253391
chr1	Sema4c	-	36548638	36558381	0.109363159074678	0.842216736983459	-0.244244567081762	0.371419370878616	-0.115301966161202	0.861546881308494
chr1	Actr1b	-	36699199	36710017	0.071826906135604	0.695916761591177	-0.128593180474966	0.119741731206321	0.00830843137584747	0.971636118183083
chr1	Tmem131	-	36792188	36939874	-0.0543478643073458	0.794556048665155	-0.0171637774936656	0.951985810761524	0.0422532661370464	0.870375513570645
chr1	Coa5	-	37417084	37430103	-0.125271338550506	0.623002611496392	0.00774723570014961	0.952971763092581	-0.00421846525487907	0.991424241303383
chr1	Unc50	+	37430138	37439124	0.0380731429433516	0.835516154040055	0.0415903006788752	0.74748549913133	-0.00556887285960969	0.984502229161456
chr1	Mgat4a	-	37439339	37541047	0.322260791019663	0.827533802904264	-0.815347509965705	0.284108254646798	-0.643393488861709	0.720070522191803
chr1	Mitd1	-	37878887	37890442	-0.122419630007343	0.679281397015001	0.0358554504707686	0.920921566623837	-0.11702723927208	0.69626823269361
chr1	Txndc9	-	37983866	37997725	-0.0354067274890209	0.808374390871755	-0.084564712159752	0.308249396704445	-0.115369052877279	0.475521370848851
chr1	Eif5b	+	37998009	38055579	-0.290604078314936	0.328581439518715	0.198914287702268	0.14643952448774	-0.0347581518207769	0.932724707824592
chr1	Pdcl3	+	38987813	38997236	-0.131299484847044	0.400580437645005	-0.122071708710413	0.15155129663697	-0.05722779630614	0.768072445990457
chr1	Map4k4	+	39900911	40026310	-0.0507867958632702	0.712432569861863	0.00215672934743952	0.976879738111743	-0.00884817422943047	0.958419293629987
chr1	Tgfbrap1	-	43047264	43098637	-0.00877771419853073	0.964729702030536	0.0782623402221191	0.507069896572675	0.29237695876547	0.105925368529946
chr1	Fhl2	-	43123070	43198299	0.0231763063516356	0.917240631900857	-0.23191923171393	0.00399280054491156	-0.0321005625446987	0.912659698136757
chr1	Tpp2	+	43933864	44003000	-0.13307051988683	0.631953006724044	0.0253604695609381	0.951985810761524	0.00792999250404623	0.982115770955372
chr1	Tex30	-	44086612	44102495	-0.203926538047794	0.609036497879827	-0.00778195649374642	0.969734050792476	0.051903798690644	0.90210735024988
chr1	Col3a1	+	45311537	45349706	0.488510549031415	0.690566392412949	0.412171758346143	0.562366031684477	0.111515817026796	0.945895181685367
chr1	Col5a2	-	45374330	45503282	0.293897424713569	0.715007565580985	0.407604158532921	0.2328789746234	0.183287490140625	0.837675570064794
chr1	Wdr75	+	45795152	45823638	-0.170070993638517	0.550038293448643	-0.122174048722998	0.336119396394749	-0.121883319172693	0.695036377006043
chr1	Slc40a1	-	45908069	45926536	-0.129953139806567	0.792647108028969	0.345018144855033	0.0652427261077576	0.206429910282808	0.679666533104195
chr1	Slc39a10	-	46807543	46925773	-0.259760990899669	0.454762407382359	0.182480988926642	0.218284975458087	0.00996355039462952	0.984502229161456
chr1	Nabp1	-	51465805	51478414	-0.117544773965003	0.548355031692289	0.0106891036525225	0.951985810761524	0.0303343489817519	0.8838105551016
chr1	Myo1b	-	51749757	51915978	-0.114813586124714	0.634742859123913	-0.0600534978929069	0.620088482561905	-0.0380431842045682	0.875480264520255
chr1	Stat1	+	52119437	52161865	-0.0830279324584686	0.768855955098791	0.0705771615844274	0.661360873466985	-0.0753862339629318	0.830287356759757
chr1	Gls	-	52163448	52233719	-0.221899112737237	0.479406201397554	-0.0126136952885021	0.951985810761524	-0.0567713828076508	0.876321858358546
chr1	Nab1	-	52455848	52500448	-0.0899377054696381	0.695916761591177	-0.0478668886012799	0.769990085051748	0.00252064050789194	0.995296465712746
chr1	Asnsd1	-	53344616	53352752	0.0204499723598033	0.9030585404086	-0.0320179061359617	0.858890159092428	-0.074979466683981	0.723293421903478
chr1	Stk17b	-	53755511	53785215	-0.209496873223772	0.679281397015001	0.119129237347767	0.640206380217724	-0.0231352253808591	0.96741094385617
chr1	Sf3b1	-	54985168	55027493	-0.018236661072618	0.905023798212999	-0.0510713116014792	0.472761469612683	-0.114449006704971	0.461468920999189
chr1	Hspd1	-	55077833	55088217	-0.198410264935803	0.545736334177415	-0.0962600128457544	0.508915409792158	-0.148304745894575	0.619729083734652
chr1	Hspe1	+	55088147	55091317	-0.241785078428227	0.330213681398259	-0.0802200079399231	0.555701607807119	-0.170503983742544	0.510507508936638
chr1	Mob4	+	55131244	55154899	-0.122326449966735	0.344364870869902	0.0139396726633487	0.951985810761524	-0.0603305317214273	0.73784612624534
chr1	Bzw1	+	58393135	58407354	-0.124178162918635	0.403693083180078	-0.0794577034346287	0.25108859471287	-0.0757785204985852	0.654639211391175
chr1	Clk1	-	58411987	58424088	-0.136706931156742	0.64175642870104	-0.00724102680922408	0.963708798555008	-0.247786890241776	0.281866802895446
chr1	Orc2	-	58462770	58505109	-0.184350462029179	0.476929521390825	-0.115930283432108	0.338332796326269	-0.179687975103372	0.526128673037194
chr1	Trak2	-	58900448	58973482	-0.0440373288600747	0.766200948129421	-0.0690027153591542	0.326520123034045	-0.0390453133695533	0.837675570064794
chr1	Als2	-	59162755	59237231	-0.123686760367173	0.622424390294412	0.0151548048977485	0.951985810761524	0.0203852046417607	0.947325509605841
chr1	Nop58	+	59684950	59711510	-0.173434221427598	0.416372845440647	-0.0200792645783608	0.951985810761524	-0.234671804864132	0.253070219845366
chr1	Bmpr2	+	59764269	59878081	0.00511881468928103	0.987687799062239	-0.217953650673141	0.322875896836445	-0.057681307115224	0.924542027792958
chr1	Abi2	+	60408997	60481945	-0.218118165194593	0.629453704747638	0.190982594161156	0.287974302095929	0.11780739145599	0.784395541620022
chr1	Raph1	-	60471729	60567074	-0.0225320734112517	0.87260302662684	0.0738475124168879	0.274839666380081	0.0525784920515549	0.757663734608418
chr1	Ino80d	-	63047800	63114267	-0.120047508146591	0.666521149745405	0.108287852366401	0.334564263688091	0.0764933594769732	0.779781625657556
chr1	Ndufs1	-	63143591	63176822	-0.0483078257610036	0.818515814019757	0.0153824283753246	0.951985810761524	-0.0803810372265778	0.735976518836166
chr1	Eef1b2	+	63176830	63180486	0.086323309192719	0.742568726341393	-0.147746719977252	0.152402859905912	-0.187389817346288	0.436494619868361
chr1	Creb1	+	64532314	64604548	-0.120089110716565	0.542728207449539	-0.04007429487877	0.796446502706706	-0.117467268774875	0.611266834271397
chr1	Acadl	-	66830838	66863309	-0.12537817903857	0.691547216204858	0.143088407812657	0.181238553581256	-0.0314568912238064	0.924542027792958
chr1	Atic	+	71557155	71579403	-0.112074027663209	0.639455669020088	-0.134825603787416	0.119578685663527	-0.119597929039139	0.598596639763728
chr1	Fn1	-	71585472	71653234	0.326148778350947	0.773469588034854	-0.40779709572159	0.51304687594815	-0.236231523306669	0.861546881308494
chr1	Igfbp2	+	72824479	72852474	0.0994910207132991	0.760307474981517	0.239110495072535	0.0244542851159507	0.162106953631287	0.60219717097985
chr1	Tns1	-	73910230	74124529	0.0265842473723038	0.85074302505119	0.0980049793126889	0.155079380474486	0.209437263296872	0.122241137169615
chr1	Arpc2	+	74236504	74268213	-0.0596432223715051	0.81841033688425	-0.0592523712628055	0.748238382412752	-0.13745679897543	0.614413262932771
chr1	Aamp	-	74279839	74284738	0.112439777466734	0.670884947225739	-0.147441210123198	0.143855549401075	-0.00759925890392395	0.983618835008823
chr1	Tmbim1	-	74288246	74304336	-0.067523996020513	0.822610142754538	0.16269493474829	0.23033330554346	0.264351628138742	0.356293884924956
chr1	Usp37	-	74435509	74544286	-0.214457676827033	0.403693083180078	0.0538152346462156	0.791553816310849	-0.093868596748494	0.779177732556312
chr1	Cnot9	+	74506039	74530842	-0.0744861816201588	0.764654114288603	0.0171654547020379	0.951985810761524	0.00820217381708861	0.9799108987807
chr1	Cnppd1	-	75135214	75142733	0.0399109624652886	0.84282130021293	-0.0676714335292514	0.560659142071795	-0.00237298822628432	0.995296465712746
chr1	Fam134a	+	75142785	75147909	0.0167382242659407	0.929715179670627	0.0253003021703063	0.929984051069902	0.00821165414962757	0.975816804917792
chr1	Tuba4a	-	75214971	75219860	-0.134608936305629	0.808374390871755	0.188302482734409	0.429027695397161	0.0294741271488209	0.962805646741622
chr1	Dnpep	-	75308564	75317654	0.203185526458712	0.536863025081212	-0.106699303145533	0.50991206132342	0.0963465270304346	0.776526635030168
chr1	Gmppa	+	75435910	75443176	0.190269796107043	0.749153789026243	-0.346128143706993	0.137817789415204	-0.0465834737782777	0.946935835700526
chr1	Chpf	-	75474568	75479471	0.26959641125863	0.663837475219187	-0.0894446303580758	0.909591664258992	0.176563031342386	0.785894502320786
chr1	Obsl1	-	75485824	75506658	0.160075756443544	0.632364385828487	-0.104051732666859	0.530405221541749	0.176417002613773	0.621035287770766
chr1	Stk11ip	+	75521528	75537335	0.0715205155368214	0.787432318840234	-0.175667291479159	0.116184620669546	-0.0727761072446663	0.825294793428883
chr1	Farsb	-	78417957	78488897	-0.110415460522852	0.610748253342539	-0.0841381088589274	0.340270795865268	-0.137944542396915	0.492205173702564
chr1	Acsl3	+	78657824	78707743	-0.152873092907948	0.631644325779712	0.148843131122043	0.216635428675205	-0.033689444676562	0.927594632324288
chr1	Wdfy1	-	79702261	79776047	0.0823030498635434	0.874779724214978	-0.0626925740733472	0.941353811667779	-0.30077368376877	0.53801887756482
chr1	Serpine2	-	79794316	79858665	-0.00259940118255807	0.980693712890805	0.121753749602806	0.0335936241844397	0.0957598608637105	0.555162501729155
chr1	Cul3	-	80264922	80340690	-0.213391914840254	0.303406562679728	0.000120803870104278	0.999310974576822	-0.0830236114255666	0.733840127461013
chr1	Mff	+	82724889	82752390	0.0479510742539808	0.819977762432174	-0.091002634441985	0.352913472862084	-0.0297997552705128	0.906583233068022
chr1	Agfg1	+	82839459	82901001	-0.125080323662104	0.622424390294412	0.085760558127653	0.424060819963931	0.0274223879837699	0.924087061298602
chr1	Trip12	-	84721188	84850008	-0.0225304767062093	0.901597249405416	-0.0211179687759612	0.943348582148666	-0.0194592006234517	0.931399563137112
chr1	Cab39	+	85793407	85851577	-0.130615283323484	0.572818202579602	0.0342608605037289	0.876640758259731	-0.00946509126998558	0.975816804917792
chr1	Itm2c	+	85894285	85908698	0.271754738439026	0.655122570454231	-0.165592743950835	0.566939863918466	-0.0224660838893195	0.975816804917792
chr1	Psmd1	+	86064618	86139295	-0.200072042547341	0.500004757146575	0.0368805059622114	0.929984051069902	-0.00187941066260811	0.997572316139583
chr1	B3gnt7	+	86303220	86307305	-0.126746530405607	0.769730346156718	0.202648479480529	0.2547704008464	0.10217853322148	0.820462608431204
chr1	Ncl	-	86344718	86359455	-0.226623310833476	0.508275802317546	-0.000363158378328084	0.998673314289964	-0.0979228371207294	0.772311405400596
chr1	Ptma	+	86526735	86530698	-0.145002050811804	0.629453704747638	-0.00297343908919163	0.98207650025737	-0.0338447013704984	0.916972450945114
chr1	Eif4e2	+	87213900	87240488	-0.0867435689039778	0.542728207449539	-0.0191024865693432	0.929984051069902	-0.0476645249304578	0.76302386924806
chr1	Gigyf2	+	87326980	87450810	-0.085074162426712	0.718801571774747	0.0642939030173137	0.579585375661035	0.0362053904692474	0.90554555521529
chr1	Dgkd	+	87853272	87945177	0.0217758151323961	0.916304605443936	-0.101985896968576	0.260526568028606	0.0791802986103041	0.69596157494473
chr1	Hjurp	-	88258855	88277633	0.00594645335834267	0.975861026702012	0.0195374590903747	0.951985810761524	-0.188864473711968	0.588581422349216
chr1	Arl4c	-	88698224	88702191	0.189364968694128	0.725099343633111	-0.156158958629334	0.567586743098537	0.0213804399308473	0.975816804917792
chr1	Ackr3	+	90203979	90215724	-0.0655118994817949	0.735705881641902	0.17939751544544	0.00449686671531687	-0.0121270089510481	0.962819824509343
chr1	Cops8	+	90603424	90613341	-0.036080416780129	0.850055831422328	-0.0719965221153141	0.474885046884422	0.0158002274751995	0.952653509662777
chr1	Lrrfip1	+	90998427	91128944	0.053075975090982	0.904290347335754	-0.0794245618640236	0.842007583311291	-0.166857068177741	0.720214913982135
chr1	Ilkap	-	91373864	91398842	0.0509088218292023	0.809331049190909	-0.0729120721600957	0.538135535656504	-0.137241200821719	0.565229787664357
chr1	Hdac4	-	91928778	92195670	0.347797749142256	0.759415041585294	-0.36717121605221	0.509344354320694	-0.173303806393942	0.893028626547272
chr1	Ndufa10	-	92439707	92473758	-0.107813847160901	0.715007565580985	0.0651435796601221	0.649586112032862	-0.0633869656427455	0.820462608431204
chr1	Gpc1	+	92831685	92860211	0.248435777417183	0.742568726341393	-0.280792780234518	0.423707850237576	-0.04591582014791	0.959232829188437
chr1	Hdlbp	-	93405939	93478917	0.0918221169589511	0.788868246694016	-0.148055948731498	0.298135678539702	-0.108206326165653	0.747467848127873
chr1	Sept2	+	93478967	93509733	-0.0944717555146951	0.65507998510781	-0.0957927807755686	0.214681732294595	-0.135520301671629	0.445103230392097
chr1	Stk25	-	93620750	93654216	0.116324028763875	0.678918929771513	0.0117485621345294	0.951985810761524	-0.038670754515454	0.89909310510079
chr1	Thap4	-	93705390	93754838	0.126660190567707	0.638375914349212	0.032240251092271	0.920099565946786	0.200767284826417	0.35573323737432
chr1	Atg4b	+	93755032	93789529	0.0654084298828549	0.712432569861863	-0.035535779469911	0.779410631289213	0.0616580395139552	0.730289112374235
chr1	Ing5	+	93803591	93822101	-0.0764760378289482	0.670235736659369	-0.116546790944681	0.0983951822017871	-0.0393085065706974	0.848627781712853
chr1	Ppip5k2	-	97706042	97770406	-0.250011993390345	0.470121634213979	-0.0116206069437563	0.952971763092581	-0.0860773613380206	0.83243798734804
chr1	Pam	-	97821090	98095658	0.0154990513747055	0.934477953840125	-0.0169358783438944	0.951985810761524	-0.101612210575024	0.648792837807421
chr1	Zcchc2	+	105990405	106034077	-0.0688225632925717	0.734476885053929	0.0554121875392729	0.631200936744273	0.108743953792752	0.621735585417956
chr1	Kdsr	-	106720409	106759742	-0.159024379733324	0.613897502139223	0.221494519243354	0.0344279690154016	0.0621892419088507	0.844715436682832
chr1	Vps4b	-	106770787	106796725	-0.094916415586045	0.462524157132764	-0.0808169318962032	0.172329390680172	-0.101948748556532	0.484415816034135
chr1	Tsn	-	118298516	118311132	-0.0530340970275832	0.760307474981517	-0.0941522114395317	0.192264866914799	-0.140943124637154	0.384241590896313
chr1	Nifk	+	118321842	118333831	-0.0731356038783485	0.734476885053929	-0.108279418902544	0.228392262936255	-0.200354088950836	0.266290972078451
chr1	Clasp1	+	118389057	118609462	-0.079738501436623	0.784722723186834	0.0312377731602357	0.951985810761524	0.102358202376628	0.747467848127873
chr1	Inhbb	-	119415464	119422248	0.557732157067491	0.809745023996543	-1.55679012812729	0.2984278319046	-1.14805099037489	0.729588812737376
chr1	Ralb	-	119470304	119504782	0.23967262365121	0.773534783900273	-0.385402270545643	0.275172539156672	-0.225931650133767	0.832629734073824
chr1	Tmem37	-	120067376	120074069	0.0996892921021108	0.655122570454231	-0.0649708002325381	0.666123239548506	0.132026615453247	0.57294454159274
chr1	Dbi	-	120113279	120121096	0.0565818434754	0.875952815811867	-0.214109063130171	0.175230968398049	-0.283061887012592	0.432189908577348
chr1	Steap3	-	120226413	120271082	-0.124569605374538	0.793257478361275	0.195633780108421	0.330314916121141	0.212851202469862	0.657108448478358
chr1	Actr3	-	125392904	125435727	-0.081144070414548	0.734476885053929	-0.131015846528975	0.15098509032342	-0.0511629263709834	0.838077905576421
chr1	Slc35f5	+	125560410	125595823	0.0257491544342508	0.890590990061859	0.0269824369463075	0.865572793487078	-0.0015649401968895	0.997572316139583
chr1	Mgat5	+	127204972	127488334	-0.0446414108808573	0.844101870631536	-0.0113171594589085	0.951985810761524	0.0391038643876439	0.881412392592504
chr1	Ccnt2	+	127774163	127804837	-0.067932470536366	0.717956424766257	-0.0188382914809382	0.951985810761524	-0.042892824048982	0.83675393757997
chr1	Rab3gap1	+	127868736	127943876	-0.0205134612653727	0.900458525270967	-0.0819527764335346	0.260382245274262	-0.060237263361758	0.738552187916197
chr1	R3hdm1	+	128103292	128237738	-0.0336675636829257	0.833729022555091	0.0332702618347382	0.838562179951657	0.0882505180420777	0.663528522054997
chr1	Ubxn4	+	128243897	128279378	-0.0276059758166001	0.918139564955739	-0.0484950304759691	0.826667982677869	-0.0726876308326092	0.802025478823124
chr1	Mcm6	-	128331574	128359705	-0.117147908700555	0.747711448549416	0.0492991189706027	0.902832222433519	-0.0198809268244371	0.964236819178657
chr1	Dars	-	128363706	128417416	-0.162121057410083	0.447943472464304	-0.0229454133175793	0.951985810761524	-0.0745103322538107	0.753401856403816
chr1	Mapkapk2	-	131053699	131097843	0.0506818387329425	0.734476885053929	0.048897368301412	0.523258895548683	0.155719145487013	0.35432138478189
chr1	Eif2d	+	131153171	131187659	-0.0342533450899563	0.800829608183693	-0.00552232173860764	0.952971763092581	-0.0231061538251826	0.906137392508583
chr1	Srgap2	-	131285250	131527361	-0.0332979295933372	0.904290347335754	-0.112996725311628	0.333214628672234	-0.0347934163892288	0.91223999443346
chr1	Nucks1	+	131910457	131936321	-0.259076258582265	0.539405547055353	0.105311845827044	0.633551827281513	0.0342473763366273	0.941820655037768
chr1	Rbbp5	+	132477347	132508639	-0.108025216415216	0.649193387951654	-0.0717695207034227	0.524543197757131	-0.0517861150292868	0.843937128812382
chr1	Mdm4	-	132986104	133030587	0.0199231640790518	0.886718920718811	-0.0744950933023146	0.232652737689112	-0.0586969085524372	0.692375479400671
chr1	Ppp1r15b	+	133131165	133139800	-0.0512019841269548	0.788868246694016	-0.107184244569403	0.140935704822558	0.0240680507565223	0.91223999443346
chr1	Plekha6	+	133163767	133303435	-0.0358420008779923	0.918139564955739	0.119138838854906	0.491914529179448	0.204855672722072	0.556614889961866
chr1	Zc3h11a	-	133619867	133661399	0.0100511372990408	0.954849657669639	-0.051591647362927	0.67877700418535	-0.0431530522068493	0.848627781712853
chr1	Zbed6	-	133655878	133660885	-0.115270672042591	0.722283541732069	-0.027531261363205	0.951985810761524	0.0798432421096149	0.792737772686932
chr1	Btg2	-	134074864	134079155	0.0144536156971315	0.935639832127547	-0.130556663242301	0.0576088953766724	0.0480498305272397	0.808684579923781
chr1	Tmem183a	-	134346096	134362001	-0.114598791416415	0.655122570454231	0.0488679593641681	0.790175643155759	-0.0187456592148847	0.948127656385029
chr1	Adipor1	+	134415377	134433351	0.038829122993236	0.808374390871755	0.0147608973442234	0.951985810761524	0.0529263295723758	0.761158827153538
chr1	Kdm5b	+	134560177	134632878	0.0301092624095745	0.911154990269468	0.00793998443503153	0.958934750349856	0.19042777162058	0.465668793314984
chr1	Elf3	-	135253573	135258565	-0.0829856979519603	0.852006005452827	-0.0278761314662521	0.951985810761524	0.0582762248810501	0.919277248235795
chr1	Timm17a	-	135301534	135313737	-0.0893022385479648	0.65507998510781	-0.0743313677229012	0.396856739237978	-0.102209211002476	0.619729083734652
chr1	Ipo9	-	135382314	135430491	-0.034910080606187	0.869559894414012	0.038736630763021	0.830345699856028	0.0210425014067455	0.937875931625011
chr1	Nav1	-	135434579	135688116	0.014758759541351	0.9279027656035	0.0449085170591333	0.677713162269222	0.0215720921326596	0.930050583436855
chr1	Csrp1	+	135729196	135752229	-0.067434778582029	0.623002611496392	-0.10932559209085	0.0114199548927319	0.0793882720485591	0.591420201687898
chr1	Lad1	+	135818597	135833341	-0.0363531111101607	0.882804445690443	-0.0814539950602414	0.550584688095794	0.199237930867766	0.408168075262137
chr1	Camsap2	-	136268122	136346399	-0.0971241775361057	0.678929087180204	0.0959428481250417	0.415945520914919	0.0517905412743672	0.848627781712853
chr1	Cdc73	-	143603275	143702893	-0.257107004996275	0.508275802317546	0.0978873317888297	0.67020033466194	0.104895546376464	0.802025478823124
chr1	BC003331	-	150361310	150393055	0.0730405720489646	0.836611448987194	0.0264151806117913	0.951985810761524	-0.107446053620935	0.794751724296705
chr1	Tpr	+	150392837	150449935	-0.0249906167194356	0.878341388270432	0.0289906212847116	0.848225322270563	-0.0102135290513572	0.964113930667905
chr1	Ivns1abp	+	151344308	151364445	-0.100668564079646	0.505805851680955	-0.0407205685364243	0.681329882515186	-0.133835730068112	0.338564648956282
chr1	Swt1	-	151367697	151428450	-0.115366498602617	0.684528882018281	-0.0337557281209319	0.943266666160841	0.0585202653956845	0.866474850467909
chr1	Rnf2	-	151469405	151500922	-0.201158322299897	0.317058120314182	-0.0289471423894273	0.925309650311981	0.00774817850821643	0.980683671909583
chr1	Fam129a	+	151571372	151721939	-0.232643693087162	0.0971121702422022	-0.239339014377456	1.95083652408279e-05	-0.119375708956927	0.559802712449911
chr1	Edem3	+	151755343	151822328	-0.0823893640954832	0.715007565580985	0.00527179946606103	0.964642280995464	-0.0780992821715516	0.730281212637212
chr1	1700025G04Rik	-	151884523	152090320	0.239757791660221	0.816761653597372	-0.589313075117858	0.200598586906476	-0.393560112033102	0.726268447000129
chr1	Rgl1	-	152516761	152766270	0.0377922655367388	0.863479582441226	0.0134147927154384	0.951985810761524	0.0973242689689203	0.675492969112771
chr1	Arpc5	+	152766541	152775580	-0.0157830190057373	0.962335296777281	-0.202284283222492	0.166582987151487	-0.159078352905556	0.670638281149303
chr1	Smg7	-	152836994	152902684	-0.0457739832086382	0.758860334706309	0.0526336762284956	0.516126804847397	0.0319350261863967	0.852775806490089
chr1	Lamc1	-	153218921	153332786	0.0325521026767317	0.911073272288251	0.0543985511336593	0.844459507096703	0.225761887214752	0.385362780446145
chr1	Dhx9	-	153455755	153487689	-0.215121529363662	0.303406562679728	0.0518565498568318	0.768349264783924	-0.0128056743869733	0.96741094385617
chr1	Glul	+	153899928	153909723	0.138220716439221	0.760431889719336	-0.120992670088154	0.656132652766115	-0.0231404872340925	0.967203380464641
chr1	Stx6	+	155158676	155207567	0.00728013815465189	0.979795392634606	0.186001624931037	0.254453080346713	0.180289912072445	0.649713788807296
chr1	Qsox1	-	155778154	155812899	-0.0227772158621009	0.860411323053237	0.0215584714305361	0.886683673788314	0.00271827845362724	0.990369729497308
chr1	Cep350	-	155844963	155974436	-0.0127224283395245	0.960371199730856	0.0446298694726499	0.873013394307285	0.171077560347443	0.535227689299519
chr1	Tor1aip1	-	156004598	156036480	-0.0347444879533486	0.826325472312124	0.0177340342910064	0.951985810761524	-0.0614270672234652	0.730877429764235
chr1	Tor1aip2	+	156035663	156068861	0.0766775777450287	0.85568643568941	-0.190356220153815	0.319818603918791	-0.177011338167498	0.69626823269361
chr1	Soat1	-	156428107	156474328	0.109087027331995	0.822174734087643	-0.276617249731415	0.184470895059025	-0.275490263345184	0.595230228507194
chr1	Abl2	+	156558170	156649619	0.0392785061497839	0.905009696623293	-0.138291649948741	0.381301507766494	0.0130863146215119	0.975816804917792
chr1	Fam20b	-	156678544	156719027	-0.0793242120067321	0.631953006724044	-0.023145514156238	0.914880926548793	0.0821325645904199	0.649713788807296
chr1	Pappa2	-	158711726	158980527	0.723842946368071	0.799281579195455	-2.15711843610497	0.278912850699753	-1.48972908541448	0.720266018686119
chr1	Cacybp	-	160202366	160212892	-0.22659875903032	0.357994633273886	-0.0498454562984505	0.803853786429375	-0.186995472051512	0.448992965323865
chr1	Rc3h1	+	160906410	160974976	-0.098878374743914	0.629453704747638	-0.0897758181092158	0.24642783353181	0.0239337886700546	0.924087061298602
chr1	Gas5	+	161035165	161038537	-0.110761703501923	0.400580437645005	-8.10168458731077e-05	0.999310974576822	-0.190429232323811	0.132467568537596
chr1	Prdx6	-	161240111	161251210	-0.0702220547783921	0.847635851297661	0.0314276980280079	0.951985810761524	-0.0639573155238702	0.877731150368757
chr1	Suco	-	161816111	161877090	0.0289605788196685	0.939573123485231	-0.180428646758285	0.28209581386157	-0.118444614684758	0.773618387404606
chr1	Prrc2c	-	162671784	162740570	-0.0982016414981848	0.704377925965082	0.0645025824469592	0.639899935150858	0.0519147685202747	0.839350787842785
chr1	Kifap3	+	163762137	163917107	-0.116062386971904	0.622424390294412	0.0170422921261202	0.951985810761524	-0.0964757642433859	0.69626823269361
chr1	Slc19a2	+	164249045	164265385	-0.0141600776059821	0.965687925905556	0.120613941877002	0.554284090809417	0.245958138693813	0.510507508936638
chr1	Blzf1	-	164289799	164307484	-0.00427681852844661	0.986091284247563	-0.20613252608386	0.134391927716305	-0.158052487029398	0.664923641773266
chr1	Atp1b1	-	164437098	164458355	-0.131860388098801	0.725723421082771	0.0216198634519374	0.951985810761524	0.121622058079764	0.740302563027915
chr1	Mpzl1	-	165592180	165634560	0.201863567858639	0.744385164845185	-0.306292137135515	0.216089310020803	-0.307804342101198	0.60219717097985
chr1	Creg1	+	165763731	165775304	0.75231934523567	0.756357310844245	-1.733463400254	0.283167265699044	-1.5004636690219	0.692375479400671
chr1	Fam78b	+	167001416	167091302	0.0307610643554092	0.925664663668531	-0.101178129915204	0.522163082367963	-0.00792631560424647	0.986726970200504
chr1	Uck2	-	167222894	167285356	-0.0271912175009279	0.929587359875654	-0.00103279735605668	0.995793887370609	-0.0676770789825419	0.850464275578809
chr1	Tmco1	+	167308669	167333978	-0.140669032906614	0.544831087709474	0.238794574578401	0.0127443207960813	-0.0793408826189713	0.751606319964849
chr1	Aldh9a1	+	167349990	167368530	0.00358598037358649	0.984061258243134	-0.131346446838303	0.204437637118378	-0.0301416198624005	0.924542027792958
chr1	Mgst3	-	167372383	167393797	0.0248453777610375	0.9317753736865	-0.0990657862191587	0.627496491210078	0.0296292376210741	0.936640289998721
chr1	Rgs5	+	169655500	169695813	0.0579851808466927	0.962494389499719	-0.676245677762891	0.241807491191187	-0.403944090568993	0.772311405400596
chr1	Hsd17b7	-	169949534	169969240	0.36491228037941	0.827147703944316	-0.923454992218419	0.321999350232655	-0.791809913985626	0.709961837159878
chr1	Atf6	-	170704456	170867787	0.209083700622011	0.790082946460931	-0.354184474939734	0.278912850699753	-0.33126615081418	0.672383000061329
chr1	Sdhc	-	171129156	171150603	0.0415898512480723	0.773469588034854	-0.0859751324982022	0.209387290021592	0.0667827144751144	0.697627013881733
chr1	Ndufs2	-	171234852	171247122	-0.0138884516313085	0.919427593452519	0.0272801736395564	0.846004232380384	-0.0269107783991316	0.873151177066688
chr1	B4galt3	+	171270327	171276895	0.0581587793270995	0.766163804708152	-0.086844743687044	0.387649738446971	0.00185895455056291	0.997285261153698
chr1	F11r	+	171437560	171464593	-0.0480959508143694	0.705984371964537	-0.094629189978964	0.0446754228099185	-0.0441400986981112	0.782857965667555
chr1	Ncstn	-	172066012	172082749	-0.0326155087891918	0.846565261405614	-0.0806809383861061	0.368313378201647	0.0520253503643464	0.797970335933592
chr1	Copa	+	172082528	172122332	0.0781598554770813	0.809331049190909	-0.0685335046948904	0.771179690666439	-0.0743081632430259	0.834242443649433
chr1	Pex19	+	172126742	172136497	-0.131296875317234	0.704032100882173	0.160648499560135	0.251024592977211	-0.0552957764484263	0.876555866758512
chr1	Dcaf8	+	172148014	172196393	0.021103044770976	0.909119582502837	-0.0319246439117083	0.838562179951657	0.0394914543449087	0.844351434466661
chr1	Pea15a	-	172196727	172206781	-0.0807345170751527	0.655122570454231	0.0559272914445377	0.574070415894585	0.0275528857959702	0.889387205456933
chr1	Igsf8	+	172312366	172319843	0.0123226302686451	0.970118473061781	0.107572847075151	0.740620911225315	-0.221182466304718	0.656483031076251
chr1	Pigm	+	172376530	172384099	-0.0545628229518367	0.753014883860418	0.0660991543203514	0.461743435940553	-0.084941123841779	0.672383000061329
chr1	Tagln2	+	172500245	172507375	0.0567949360597253	0.860411323053237	-0.321867681337523	0.0103842790856172	-0.116473387477574	0.746290597908943
chr1	Fh1	-	175601377	175625635	-0.131637509807413	0.741173915438314	0.150022194402063	0.369509731006188	-0.0344142006030283	0.941284563490368
chr1	Cep170	-	176729071	176814177	0.000577293457975362	0.998007589534798	-0.254938246989535	0.145648619697191	-0.319371225940784	0.424742078018242
chr1	Adss	-	177763175	177796695	-0.177350234057802	0.172131770209115	-0.0849470757961859	0.24495811916854	-0.0687434155274594	0.707742960943508
chr1	Desi2	+	178187416	178252598	-0.0763031097154728	0.753014883860418	-0.101421014844966	0.327623731668891	-0.0332364568515982	0.906137392508583
chr1	Hnrnpu	-	178321107	178337810	-0.118981933598322	0.390728203250252	0.0129145283356919	0.951985810761524	-0.0783216065829777	0.614413262932771
chr1	Ahctf1	-	179744893	179804015	-0.056869146750473	0.715007565580985	-0.0619542668835762	0.381016749507183	-0.019053403631547	0.924542027792958
chr1	Cdc42bpa	+	179959967	180165606	0.0125379999680154	0.945932728464708	0.036429312235784	0.863621494538322	0.156243243743186	0.420552638389838
chr1	Itpkb	+	180330475	180424802	0.027508541832138	0.932235246925266	0.193339466647702	0.164223611349849	0.274892128812953	0.384241590896313
chr1	Parp1	+	180568974	180601254	0.100866297357434	0.777779041151638	-0.136810731266228	0.397181510676094	-0.0782352837453467	0.847999497529002
chr1	Acbd3	+	180726042	180754204	-0.0621875335141769	0.773469588034854	-0.0879441011032367	0.428913651860253	-0.0461300106550309	0.843221128478792
chr1	Sde2	+	180851150	180868113	-0.0636943369768446	0.760307474981517	0.000707921602701695	0.99588426826155	-0.0691637566795831	0.773117074651304
chr1	Nvl	-	181087137	181144220	0.02178449660708	0.935160868210449	-0.0695951848491207	0.689570612757892	-0.103000726843052	0.713873227731635
chr1	Wdr26	-	181173225	181211978	-0.0166806742288891	0.920158244964698	0.0500001990541351	0.637188407956174	0.0699802235328818	0.707814763607982
chr1	Lbr	-	181815314	181842401	-0.110271908051034	0.636040459345652	-0.0370073402811881	0.86612956701975	0.00468863111107059	0.988186009529147
chr1	Enah	-	181896383	182019980	0.0337975671293834	0.874515896066242	-0.0171498660878043	0.951985810761524	0.119038303281577	0.609109844525035
chr1	Degs1	-	182275769	182282759	0.238634100395544	0.73704063798093	-0.291258143271945	0.326307320228857	-0.302795267317782	0.661481899059768
chr1	Capn2	-	182467258	182517483	-0.00956780289382449	0.962494389499719	0.118216977632184	0.270512990156071	0.147054225903392	0.511295187233679
chr1	Mia3	-	183326235	183369565	0.0137662951802334	0.96683185384683	-0.10311363480571	0.714708578098861	-0.0849163054624983	0.857908654734556
chr1	Marc2	-	184813067	184846446	0.0562126145345553	0.763914740664781	0.0796698368246254	0.375447783426464	-0.0245622472233132	0.922265260806258
chr1	Rab3gap2	+	185204086	185286746	0.102957408331241	0.715007565580985	-0.0434221934907768	0.864024749516059	0.0122116996405534	0.969856206818274
chr1	Iars2	-	185286661	185329416	-0.0823813381846662	0.641770447013288	0.0146681086801977	0.951985810761524	-0.0689359395957177	0.702224150376907
chr1	Bpnt1	+	185329523	185357772	-0.182404397994268	0.566702566893372	-0.00328765658671878	0.985308274028597	-0.0545205097854164	0.877738229028774
chr1	Eprs	+	185361553	185428355	-0.0435743033442035	0.854986309785997	-0.120464177592653	0.255996358822325	-0.196969589841643	0.384241590896313
chr1	Kctd3	-	188971094	189007868	0.00673917761238805	0.965687925905556	-0.0439552237721306	0.806862822538623	-0.060628396046828	0.774304138495915
chr1	Cenpf	-	189640605	189688105	-0.230848363875515	0.655122570454231	0.0572467139350247	0.93931285816949	-0.0805268001245525	0.876463849649756
chr1	Smyd2	-	189880491	189922376	-0.0280951427819446	0.884414005250201	-0.130745184503673	0.129107943738724	-0.0431042531963253	0.852775806490089
chr1	Angel2	+	190925107	190946962	-0.104266086057373	0.447943472464304	-0.0484461044243578	0.588509142485149	-0.0862079227074498	0.621035287770766
chr1	Mfsd7b	-	191005831	191026213	-0.216883461763952	0.517993360256361	0.0506964805015204	0.873271659495196	0.0100860228387346	0.982115770955372
chr1	Lpgat1	+	191717565	191784255	-0.0126935678803885	0.948951716783089	0.0263309242325756	0.951985810761524	-0.0630278212941579	0.778189692979361
chr1	Slc30a1	+	191906688	191913247	-0.218129382657486	0.486250675578038	0.11010449097029	0.47858550856624	0.0724152277725482	0.834136963140047
chr1	Plxna2	+	194619828	194816869	-0.0252413106432171	0.930044262976048	0.321048189914413	0.00132038572498742	0.42289260314354	0.0411150498956493
chr1	Cd34	+	194938820	194961292	-0.0579182808968575	0.892235793408869	0.297453111752992	0.0748928609822018	0.147994585573032	0.745424797623315
chr1	Cr1l	-	195098746	195131590	0.0145173632624647	0.951433843313292	-0.0715265097643468	0.645623057173056	-0.0779267771915882	0.807931200272878
chr10	Plekhg1	+	3740250	3967303	0.185350875717502	0.865040232360485	-0.436058466991752	0.426831758727145	-0.462710402268331	0.702103160926843
chr10	Akap12	+	4266328	4359471	-0.146519212871229	0.740004100900486	0.272999357105354	0.087006865753341	0.0315548612418494	0.952653187528132
chr10	Lats1	+	7681208	7716461	-0.255273492879195	0.27541546674816	0.0422514108634871	0.86612956701975	0.155834469032999	0.541489505378658
chr10	Ppil4	+	7792882	7822565	-0.135995401059232	0.328581439518715	-0.0497018194513044	0.601933752479856	-0.113868266566946	0.527088976837786
chr10	Tab2	-	7905647	7956653	-0.173007131803196	0.338069355517639	0.0648332797501295	0.531925368745636	0.0633489759529956	0.769823922306984
chr10	Sash1	-	8722216	9027745	0.0537096568611217	0.874081463201269	-0.0971456895294555	0.592361781558483	0.11974239596246	0.740449536665113
chr10	Fbxo30	+	11281329	11297969	-0.238786829835556	0.189399038579379	-0.0265730002406268	0.936684212994573	-0.005883136990924	0.986829866950318
chr10	Utrn	-	12382186	12869689	0.0437320667029673	0.838614933642882	0.0676821853375198	0.592287829320351	0.18334584407914	0.384241590896313
chr10	Plagl1	+	13090787	13131694	-0.297097575719752	0.616329959920192	0.393088226850875	0.0343132765323955	0.226788712834008	0.649807021804421
chr10	Ltv1	-	13178596	13193137	-0.114920503415041	0.691842227333222	0.128610015218466	0.250906634817255	-0.0288096649396904	0.926764098968317
chr10	Fuca2	+	13500568	13517275	-0.119716820876871	0.715007565580985	0.196295741212197	0.0967525441252519	0.220181440774048	0.454409967656133
chr10	Adgrg6	-	14402582	14545723	-0.0979429293277975	0.773469588034854	-0.252818367949973	0.0458639778365729	-0.101475538283287	0.76299891398522
chr10	Cited2	+	17723227	17725674	0.222487299480441	0.832391262883693	-0.548056882110443	0.270014411793848	-0.294797461911262	0.815090640402762
chr10	Heca	-	17899039	17948067	-0.119921019887112	0.688314151598392	0.200875286344203	0.0825542635699389	0.0195828978477111	0.962745495970016
chr10	Reps1	+	18055491	18125155	-0.0427684959600235	0.809331049190909	-0.067402285472563	0.485302325909535	-0.03663919170164	0.869279512046853
chr10	Nhsl1	+	18318561	18533892	-0.134936191264251	0.715007565580985	0.174269561633892	0.236427502225683	0.265212584361451	0.40565972426433
chr10	Perp	+	18845070	18857073	-0.241229609598668	0.328581439518715	-0.0120318077960705	0.951985810761524	-0.179868038032525	0.527122316280867
chr10	Bclaf1	+	20312077	20342644	-0.197682143475791	0.33902932816933	-0.0405553587064486	0.854604997031541	-0.162183538344859	0.510507508936638
chr10	Hbs1l	+	21295978	21368889	0.0902545559887719	0.73704063798093	-0.115447570769283	0.336133226893045	-0.0695645712569481	0.813723997575938
chr10	Vnn1	+	23894687	23905344	-0.0963523473008966	0.798325615088346	0.263967437561348	0.0539592374787595	0.186924609905542	0.614413262932771
chr10	Med23	+	24869985	24913529	-0.0991997821225711	0.713458071178647	0.0673406330884797	0.639899935150858	-0.0813542444202145	0.76299891398522
chr10	Epb41l2	+	25359797	25523519	0.150819147864759	0.84282130021293	-0.382439980600331	0.260610381289866	-0.421364577291793	0.604322094835455
chr10	Arhgap18	+	26772142	26918648	-0.110752648108462	0.681922251333965	-0.0987319821426044	0.413863185334362	-0.0718032351591246	0.792454256224932
chr10	Ptprk	+	28074480	28597397	-0.198348210153627	0.666521149745405	0.174161763045752	0.373072013517886	0.253795083999541	0.555162501729155
chr10	Hdac2	+	36974543	37001889	-0.131411904252653	0.623002611496392	0.0358590648643774	0.884349767839727	-0.146071002358564	0.555162501729155
chr10	Marcks	-	37133242	37138926	-0.295253646701691	0.622424390294412	0.222377010365972	0.303037501185244	0.123701316541968	0.818569891610338
chr10	Lama4	+	38965514	39110188	0.00747808083524557	0.969342861449891	0.102969082116687	0.432792216008569	0.0185924729107497	0.955686924046507
chr10	Rev3l	+	39732068	39875211	-0.0891285573055721	0.756357310844245	0.0912036822786857	0.520947950226361	-0.0167033744177228	0.968827498130132
chr10	Slc16a10	-	40033534	40142266	-0.136044948733091	0.712709205225835	0.185963162949763	0.184254981639834	0.230228686811681	0.472359631927604
chr10	Cdc40	-	40831620	40883143	-0.00536598394408917	0.982168155054013	-0.161936871193082	0.226192499965956	-0.131259375090275	0.687352656666904
chr10	Cd164	+	41519499	41531042	-0.22730108815786	0.476929521390825	0.101749543345297	0.527726054643247	0.0554258037533853	0.876463849649756
chr10	Sesn1	+	41810573	41908436	-0.0656195275166458	0.828401479112498	0.209627986033536	0.0943892144575453	0.135815526166111	0.688660364560206
chr10	Foxo3	-	42181844	42276746	0.0574424259450022	0.808374390871755	0.207534222221003	0.0348793123098369	0.271600241201674	0.183263156044363
chr10	Snx3	+	42502053	42535369	-0.0625990825351737	0.773469588034854	0.0879674823105667	0.326520123034045	0.0857101126251447	0.699306622003981
chr10	Ostm1	+	42678915	42702462	0.232362775465151	0.769730346156718	-0.3022761083072	0.383166952415394	-0.361592245885587	0.643495135668668
chr10	Sec63	+	42761495	42832514	0.0649539777858218	0.852138222335619	-0.144298865571961	0.385511875999136	-0.087338538244232	0.825294793428883
chr10	Atg5	+	44268338	44364299	-0.0656909441868171	0.695916761591177	-0.0159898955886298	0.951985810761524	-0.0669973522231406	0.720070522191803
chr10	Prep	+	45067213	45159981	-0.0750836526625026	0.679281397015001	0.0269380654778794	0.881311976192968	0.0132392197660372	0.951500151667297
chr10	Ascc3	+	50592668	50851202	-0.0118086436905011	0.962494389499719	-0.124030959897949	0.275781169129757	-0.0868064613047844	0.776333890442004
chr10	Nus1	+	52417546	52440192	-0.0807932072799909	0.540593669412521	-0.0931924236310342	0.0887288872523727	-0.101051451310182	0.457991841453785
chr10	Man1a	-	53904784	54076547	0.279887366170597	0.804365233532213	-0.526358730966887	0.300913756780191	-0.383402411336817	0.748483190464403
chr10	Serinc1	-	57515773	57532529	-0.0587009527506573	0.835516154040055	-0.115309226119059	0.387193051889331	-0.148957201613	0.621035287770766
chr10	Lims1	+	58323433	58424691	-0.153168025329749	0.366374274856131	-0.0773374966786163	0.360178923962313	-0.040047449469713	0.848627781712853
chr10	Ranbp2	+	58446851	58494155	-0.0224335412873578	0.9317753736865	-0.14531128031216	0.158244806442701	-0.139002260035088	0.607578504756068
chr10	P4ha1	+	59323244	59373304	0.392733197796816	0.773469588034854	-0.668431262263206	0.282143088291018	-0.576409393373509	0.69626823269361
chr10	Micu1	+	59702481	59864134	-0.00938013914128632	0.958858965845533	0.0190817730544232	0.951985810761524	-0.00818194299043867	0.975816804917792
chr10	Psap	+	60277627	60302600	0.121046765571589	0.691547216204858	-0.0628559297772616	0.750904099243356	0.0406151946216363	0.906137392508583
chr10	Vsir	+	60346850	60430294	0.181350901260798	0.731699931513413	-0.158886951458291	0.542650666504752	-0.0668151244459296	0.909614665519324
chr10	Unc5b	-	60762592	60831598	0.0177203475132026	0.923598955735282	-0.0441966690654991	0.834156892348946	0.103606367227323	0.649713788807296
chr10	Eif4ebp2	-	61428490	61452790	0.0354900765293611	0.803383111576297	-0.0348451500234147	0.780300175673917	0.0937318852222692	0.556614889961866
chr10	Sar1a	+	61680303	61693297	0.0692628423318066	0.803089708630614	-0.0910146245777095	0.492392690138375	-0.0484840384411892	0.873151177066688
chr10	Gm5424	+	62071021	62072571	-0.0390750049540942	0.874081463201269	-0.038710568851616	0.901922023667742	0.202566057450383	0.403540909452254
chr10	Hk1	-	62268854	62379916	0.233889772710303	0.723428281053301	-0.184497844368282	0.597426590331959	-0.000330769829818467	0.999453195164463
chr10	Vps26a	-	62454842	62486805	-0.158222925882575	0.390728203250252	0.0741235794588442	0.464297953147569	-0.00983329603889594	0.970607329284324
chr10	Ddx21	-	62580246	62602316	-0.181156719697616	0.486250675578038	-0.0928575778004721	0.541606740487166	-0.16995909555949	0.492976217280271
chr10	Ddx50	-	62616014	62651603	0.141793913564738	0.773469588034854	-0.186300568493186	0.385417717894189	-0.305371115071424	0.492205173702564
chr10	Ccar1	-	62743927	62792368	-0.127486377527749	0.57339853601523	-0.0255935766403471	0.943110047001016	-0.204520161012755	0.350414543130383
chr10	Dna2	+	62946977	62974188	0.334864856346109	0.71546372646894	-0.526508117510323	0.240365423543258	-0.628878889560799	0.555162501729155
chr10	Herc4	+	63243781	63317881	-0.0848493931101582	0.734476885053929	-0.0151003928023093	0.951985810761524	-0.0305425530335938	0.918094821454606
chr10	Reep3	-	67009188	67096988	-0.192940206689769	0.339195506528479	-0.00286736163352175	0.983644725189361	-0.041397490762006	0.87507555730353
chr10	Jmjd1c	+	67096326	67256326	0.0509964994953333	0.87551356573074	-0.0349733503140368	0.951985810761524	-0.0453474809719964	0.909614665519324
chr10	Arid5b	-	68092522	68278726	-0.0863118589678852	0.644554625674675	0.0760202021872271	0.342874071178659	0.17344716642654	0.227929436764061
chr10	Cdk1	-	69336634	69352912	-0.0958574281309	0.734476885053929	0.000670666908533896	0.997306563785027	-0.153135889200816	0.581919504261848
chr10	Ccdc6	+	70096877	70193200	0.0454909448217495	0.902389921179472	-0.238558168074602	0.0882370079901061	-0.11798549458664	0.751606319964849
chr10	Slc16a9	+	70245275	70285951	-0.104402939012645	0.804990617586077	0.300672858022382	0.0564118871735204	0.192859291022959	0.649713788807296
chr10	Tfam	-	71225476	71238330	-0.0284324560804418	0.881355167327898	0.0116067604407098	0.951985810761524	-0.086278322440657	0.708870705659398
chr10	Ipmk	+	71347765	71385885	-0.136774265093324	0.679281397015001	0.0971661299046605	0.528590132254825	0.0231697671827089	0.951500151667297
chr10	Zwint	+	72654845	72674964	-0.0956431403927516	0.638375914349212	-0.0327344823566516	0.841231151777758	-0.00786266291459212	0.975248430190645
chr10	Bcr	+	75060895	75184923	0.123394648513053	0.715007565580985	-0.160927757740384	0.227649096734472	0.0794757598485965	0.826781804856264
chr10	Specc1l	+	75212036	75312400	-0.0579973505724972	0.728808699135242	-0.0329160856357463	0.805350538639053	-0.0053946570005601	0.98222410507612
chr10	Gucd1	-	75506813	75517967	-0.107027624487835	0.798325615088346	0.120630192452502	0.5682192253043	0.0658395268656679	0.885025647658069
chr10	Snrpd3	+	75518041	75535440	-0.185694063724997	0.390728203250252	-0.0393492048495767	0.821282623545727	-0.214096306646398	0.227929436764061
chr10	Cabin1	-	75646109	75764361	0.0815525936558298	0.679281397015001	0.0601070266981901	0.557634943980515	0.266637118817757	0.101117962604111
chr10	Derl3	+	75893071	75895941	0.0833626761179594	0.890590990061859	-0.39778760751056	0.159272191079172	-0.304525914209304	0.662522765421717
chr10	Smarcb1	-	75896768	75921614	0.0244827084433346	0.892540723568051	-0.089611299417568	0.339690166754341	0.0402107766012638	0.873151177066688
chr10	Mmp11	-	75923220	75932502	0.0957366987191873	0.734476885053929	-0.0560851542777622	0.82556560509159	-0.0911637831255736	0.768708683185459
chr10	Zfp280b	+	76032400	76042970	-0.112577500751423	0.552068538523767	-0.0370896717165256	0.809376593857831	-0.00735540354143788	0.978704005857492
chr10	Prmt2	-	76207225	76237865	0.0314001699001493	0.849165957904588	-0.0395297942066233	0.827887120647264	-0.040987381620219	0.870375513570645
chr10	Mcm3ap	+	76468970	76515859	0.0486918464904367	0.808374390871755	-0.106833241996881	0.280568152555924	0.0274958052511496	0.919277248235795
chr10	Pofut2	+	77259222	77269586	0.173417081875778	0.715007565580985	-0.114530633863222	0.66423311993273	0.00382938685266826	0.996954521879585
chr10	Pttg1ip	+	77581766	77598732	0.0694892631096628	0.764654114288603	-0.0954451935592385	0.37028235733723	-0.00755878932136985	0.980683671909583
chr10	Sumo3	+	77606096	77618331	-0.0794231822908394	0.642456419574344	-0.0255616560034744	0.869543692751482	-0.00102557925681352	0.997572316139583
chr10	Ube2g2	+	77622320	77645990	0.013815912691807	0.937507615982317	-0.10976455026994	0.221466265588487	0.0578575307338351	0.803065382142719
chr10	Pwp2	-	78170908	78185171	-0.0307901691775747	0.931669973062451	-0.0380771650157336	0.951985810761524	-0.00665570325915171	0.990369729497308
chr10	Trappc10	-	78186724	78244642	-0.109957257072542	0.655122570454231	0.0827711872145824	0.446872862018354	0.0673390788586598	0.779634115261962
chr10	Agpat3	-	78269173	78352484	-0.000777308113315612	0.994558868897829	0.0220355497457329	0.951985810761524	0.122127074131948	0.581694677862321
chr10	Rrp1	-	78400361	78413043	0.0199438138303949	0.918312464273866	0.0389058035233419	0.832180408994236	0.0237651087150492	0.925757959319235
chr10	Cstb	+	78425669	78427622	0.115199351392456	0.818544235554329	-0.244590827634412	0.276935300093811	-0.194640604043655	0.721805580961302
chr10	Plpp2	-	79526423	79533787	-0.0219271946308888	0.907145730079436	-0.109825962286676	0.212837046556792	-0.0120995620068134	0.967091726765163
chr10	Cdc34	+	79682193	79688398	0.0419575488409522	0.830892352430988	0.0137048881736627	0.951985810761524	0.0678048925047407	0.810955921174135
chr10	Bsg	+	79704357	79711979	0.0317824065590057	0.804365233532213	0.0693770247162709	0.223892883401676	0.0487991679862252	0.749498100915319
chr10	Rnf126	-	79758514	79767011	0.179969076979313	0.613897502139223	-0.0542808324503587	0.920933848994004	0.199715472586339	0.660508741959622
chr10	Fstl3	+	79777273	79782630	0.0762745695635713	0.873188320354609	-0.170958334671644	0.508220127603117	-0.0638083090101548	0.918329502270026
chr10	Palm	+	79793571	79820915	0.143254044918568	0.749153789026243	-0.171861735670284	0.450595939754096	0.0314227797133093	0.958419293629987
chr10	Ptbp1	+	79854431	79864435	-0.0964932701599064	0.550970687353843	-0.0387030988398545	0.74144785674776	-0.0485487881131748	0.78470428077123
chr10	R3hdm4	-	79910051	79917047	0.0155588046410416	0.935639832127547	-0.0777501671895525	0.458278136696125	0.111730074624898	0.644829425063837
chr10	Arid3a	+	79927042	79955018	0.028653062671232	0.879936979523523	-0.0937718106173808	0.33505176033407	0.043096349740979	0.868882498905206
chr10	Tmem259	-	79977119	79984330	0.0737169187486802	0.734476885053929	-0.0305989306608787	0.914934845715601	0.0637011704849731	0.844351434466661
chr10	Cnn2	+	79988599	79995400	0.11576249340402	0.734476885053929	-0.0268681189696285	0.951985810761524	0.186771357136394	0.598596639763728
chr10	Polr2e	-	80035952	80039659	0.0507198871184878	0.857387426666234	0.128515268211178	0.322342227347818	0.0989923408883632	0.751606319964849
chr10	Gpx4	+	80047165	80056439	0.00769797792016058	0.965740981678673	0.0649063338202408	0.596735860683994	0.0141443264574446	0.967203380464641
chr10	Stk11	+	80115691	80130685	0.154004414575279	0.540593669412521	-0.0717690685881395	0.593782014202864	0.138438418238971	0.670337050437632
chr10	Atp5d	+	80138767	80145818	0.204252290159624	0.540593669412521	-0.0200774825507798	0.951985810761524	0.154030012697092	0.692375479400671
chr10	Midn	+	80148238	80158368	0.143327391124206	0.803383111576297	-0.269329211436898	0.282369812895142	0.0814282742213029	0.91223999443346
chr10	Dazap1	+	80261466	80288413	0.0747188895207737	0.808374390871755	-0.023029028609836	0.951985810761524	0.0183294324872966	0.967091726765163
chr10	Rps15	+	80292430	80294114	0.0767851610970951	0.792647108028969	-0.129465954990873	0.326817584867471	-0.11338065919464	0.730289112374235
chr10	Mbd3	-	80392538	80399531	0.0677732119358283	0.803089708630614	-0.0685441822817427	0.685908412931355	0.152661042775515	0.639116808835384
chr10	Scamp4	+	80602881	80615783	0.0617725025056339	0.808374390871755	-0.0445101851077092	0.866866394843665	0.085031062133829	0.778189692979361
chr10	Csnk1g2	+	80622704	80640771	0.124792761660808	0.758860334706309	-0.119796445183656	0.589570194012138	0.0937000774271913	0.843937128812382
chr10	Mknk2	-	80665317	80676293	0.119798045945946	0.629453704747638	-0.0939233492072776	0.420319392680396	0.113165659739427	0.694435166702791
chr10	Mob3a	-	80685252	80701820	0.091370093614666	0.764654114288603	-0.164455641615165	0.189484410861057	0.0887504745237584	0.792737772686932
chr10	Ap3d1	-	80706955	80742284	0.0930351340770574	0.629453704747638	-0.0571972407793852	0.490218311069198	0.0976534954161726	0.609109844525035
chr10	Dot1l	+	80755129	80795461	0.141216071209818	0.327357206107877	0.0877673632860372	0.294008938265849	0.258293826563345	0.0721004465548068
chr10	Sgta	-	81044070	81060233	0.102264227001674	0.644554625674675	0.0225567572773802	0.951985810761524	0.094416576804129	0.702103160926843
chr10	Map2k2	+	81105911	81124697	0.134024057939169	0.622424390294412	-0.106108688442673	0.47404615530483	0.175348893276023	0.609109844525035
chr10	Eef2	+	81176630	81182509	0.101337105167404	0.715007565580985	-0.124707176173679	0.298343126773454	-0.0464785065723853	0.876524084680442
chr10	Apba3	+	81266964	81273247	0.169922610561798	0.679281397015001	-0.214728665595654	0.260017169463414	0.113281608576609	0.807776701959266
chr10	Pip5k1c	+	81292958	81319974	0.00610925755460919	0.965406698036296	-0.142163729599177	0.0247643216318621	0.101379106378303	0.614413262932771
chr10	Mfsd12	+	81357473	81366225	0.128453909132	0.65507998510781	0.148092997616379	0.234054072618796	0.226889293042804	0.407926525928548
chr10	Fzr1	-	81366878	81378370	0.0995958692092245	0.670235736659369	-0.0409054823179002	0.85677595729863	0.0894370408684632	0.751606319964849
chr10	Ncln	-	81486454	81496691	0.266707274525775	0.390728203250252	-0.098283156728619	0.678686599127586	0.131936430714385	0.745135594214135
chr10	Gna11	-	81528731	81545046	0.0384811485281867	0.808374390871755	-0.0414932453979398	0.707153882839469	0.111551340563461	0.530960537711223
chr10	Txnrd1	+	82833950	82897724	-0.203150364663421	0.608973598278126	-0.0106169989318406	0.955849113850064	-0.0148365010969374	0.975248430190645
chr10	A230046K03Rik	+	83543940	83596473	-0.166513779812597	0.361085438779358	0.0127082095328295	0.951985810761524	-0.0555486189734591	0.820462608431204
chr10	Ckap4	-	84526304	84533888	0.21864604698367	0.747711448549416	-0.268107602281943	0.363008395860451	-0.166080088375089	0.820462608431204
chr10	Prdm4	-	85891963	85917152	-0.0569691747018521	0.756357310844245	-0.0880143273207934	0.305627335921964	-0.05775065109552	0.792999860153258
chr10	Rtcb	-	85938636	85957793	-0.0499181219344196	0.704626003928162	-0.0586221071302302	0.357019560563629	-0.131534965219275	0.232959424303385
chr10	Hsp90b1	-	86690840	86705444	0.215548137212688	0.823821489232105	-0.498859697135532	0.32111118588055	-0.506973249481421	0.670337050437632
chr10	Nt5dc3	+	86778991	86838389	0.484727749092086	0.773469588034854	-1.04038287978932	0.18474866962008	-0.875359481933988	0.649383591549539
chr10	Gnptab	+	88379231	88447330	-0.0958809956198945	0.77617930669569	0.2117551995432	0.124941874965224	0.101910260927098	0.794751724296705
chr10	Chpt1	-	88469512	88503970	-0.195392719376772	0.313927534151177	-0.0373734915263401	0.853287819710036	0.0458516080400178	0.858236642051593
chr10	Utp20	-	88746606	88826814	-0.122051084726935	0.715007565580985	-0.0505644348659477	0.889264083603491	-0.0207793892716934	0.958717691473862
chr10	Scyl2	-	89638719	89686291	-0.0588342334217393	0.725099343633111	-0.019051302659982	0.951985810761524	-0.00199328367927164	0.995296465712746
chr10	Slc25a3	-	91116577	91124001	-0.0893004746845225	0.803383111576297	0.023886271801121	0.951985810761524	0.0419297481859009	0.922265260806258
chr10	Tmpo	-	91147570	91181716	-0.173395891043249	0.660525448700723	0.0820029231337704	0.686896335735664	0.00202235614063241	0.997572316139583
chr10	Cdk17	+	93160875	93250688	-0.123974157295669	0.562478498076807	-0.106996638303015	0.205578004119948	-0.00820327364914427	0.975816804917792
chr10	Lta4h	+	93453395	93484896	0.0610054137432407	0.818544235554329	-0.0656467838607233	0.713441557338997	-0.0857296186777018	0.774304138495915
chr10	Metap2	-	93858488	93897090	-0.0506126957438945	0.784484355883586	-0.093526189815072	0.256736317645548	-0.13615600441447	0.449625729823933
chr10	Vezt	-	93961521	94035799	0.0637555583343882	0.808374390871755	-0.104898306308527	0.427637310578617	-0.111603738373574	0.70721062990159
chr10	Fgd6	+	94036000	94145339	0.0452439769273555	0.913673565295884	-0.219738009073116	0.195209971476255	-0.0510087158118059	0.918329502270026
chr10	Tmcc3	+	94311908	94590954	-0.148734931602561	0.631953006724044	0.0570777040475266	0.786469351883959	0.122925353834764	0.682319945561429
chr10	Nudt4	-	95547006	95564180	0.0292940821993123	0.934477953840125	0.140212432064999	0.354344182010295	-0.208201935199189	0.492205173702564
chr10	Eea1	+	95940660	96045518	-0.183765661771698	0.223690401408352	0.0432698044279244	0.729801610758836	-0.0204075023451591	0.933143587268461
chr10	Btg1	+	96617000	96622813	-0.0703510195601195	0.784908172074866	-0.0674970175193071	0.67666464024851	-0.165253534215273	0.53801887756482
chr10	Atp2b1	+	98914358	99026143	-0.10956626615202	0.741668930052745	0.08526406576567	0.621642910620841	0.078849321388175	0.833344726691405
chr10	Kitl	+	100015634	100100416	-0.316949585970743	0.508275802317546	0.17606073932902	0.419023232965401	0.0880582521520219	0.866686456975683
chr10	Tmtc3	-	100443901	100487347	-0.336267437056015	0.160460869419319	-0.0306024473792147	0.951985810761524	-0.140111167670802	0.69626823269361
chr10	Ppp1r12a	+	108161830	108279833	-0.160505999608978	0.386319700872158	0.0348133603880515	0.87060421924664	0.0126639863621872	0.962805646741622
chr10	Pawr	+	108332188	108414391	-0.255128929613268	0.303406562679728	-0.0908923700772638	0.528092125994537	0.11688092264615	0.69626823269361
chr10	E2f7	+	110745423	110787384	-0.154141309021441	0.589703424233877	-0.0376676814722808	0.895509414161654	0.0852074866998841	0.751606319964849
chr10	Osbpl8	+	111164746	111297249	-0.193428620479206	0.481016560376635	0.0732853485553686	0.661547793421785	0.0752597241514014	0.809799311994057
chr10	Nap1l1	+	111473190	111498150	-0.201829428147617	0.617687822789222	-0.0298373084900783	0.951985810761524	-0.0747740698496623	0.845632990264621
chr10	Atxn7l3b	-	112925427	112929026	-0.0532399582737381	0.798325615088346	0.011209392106893	0.951985810761524	0.104387367763646	0.634436526594497
chr10	Tbc1d15	-	115197870	115251493	-0.0204626260966607	0.957775849243415	-0.194288208439156	0.266031723071159	-0.247365688586248	0.53801887756482
chr10	Zfc3h1	+	115384942	115432772	0.0381302231616415	0.811054131404396	0.0348886148373955	0.793209059073081	0.00898991117617882	0.967203380464641
chr10	Cnot2	-	116485160	116581536	-0.123604629683827	0.628465727407567	0.0554281539593115	0.710374507040668	-0.0917689159827057	0.711039535794903
chr10	Rab3ip	-	116905779	116950460	0.00832333088257085	0.963461674614127	-0.192802741898807	0.0174459755625944	-0.0134239068519816	0.960859184121552
chr10	Cct2	-	117050997	117063814	-0.131047902814419	0.550970687353843	-0.0392425547886767	0.815819060314907	-0.136637823763974	0.508414891297221
chr10	Frs2	-	117070126	117148474	-0.135878414207298	0.753311217825616	0.160242108002941	0.400503968731678	0.195663135296975	0.649830405482771
chr10	Cpsf6	-	117344666	117376990	-0.132799761739478	0.243351723668916	-0.0862904049026843	0.124251110177026	-0.0481255970219725	0.759184926478863
chr10	Mdm2	-	117688874	117710758	-0.0781985506870131	0.691547216204858	-0.0981441109323238	0.21655699508659	-0.167739225395999	0.30079449816838
chr10	Nup107	-	117750620	117792737	-0.131407288863656	0.638375914349212	-0.0600643079569511	0.687795978328002	-0.178673684923593	0.463552958377481
chr10	Rap1b	-	117814596	117845974	-0.21507191920055	0.243351723668916	0.00960737224381709	0.951985810761524	0.033827247124887	0.899840991173475
chr10	Dyrk2	-	118855601	118889245	0.0144364769228487	0.965687925905556	-0.200081592415739	0.189598326795549	-0.100561258594197	0.796258043322055
chr10	Cand1	-	119198811	119240055	-0.0555658190204504	0.705888134018478	-0.0635990077349409	0.350862399202485	0.0236135208585499	0.886797829337831
chr10	Msrb3	-	120781095	120899215	-0.0691633021214498	0.862488744059446	0.168997765163655	0.381016749507183	0.307063145006523	0.424742078018242
chr10	Gns	+	121365089	121397245	0.20865298312013	0.757529118611818	-0.218605221023857	0.475903414773004	-0.145406794989396	0.832925873111935
chr10	Rassf3	-	121410349	121476250	0.0710150044271013	0.78538177600726	-0.0853092614939959	0.511830772092218	-0.0468441393589939	0.876524084680442
chr10	Tbk1	-	121546454	121586872	-0.129488511453476	0.325701336281663	-0.0464711060037356	0.614739878761306	-0.056487132063683	0.779177732556312
chr10	Xpot	-	121587379	121626523	-0.0416667608702965	0.830892352430988	-0.175670480817459	0.044606603500639	-0.133342941566597	0.559802712449911
chr10	Mon2	-	122992059	123076505	0.0389424649052204	0.881665142684704	-0.100643655790409	0.474960716710935	0.0363823237723052	0.917594666983374
chr10	Usp15	-	123105005	123197019	-0.031978187765017	0.919920664700258	-0.164904484735341	0.218859286176344	-0.247033940285404	0.403540909452254
chr10	Ctdsp2	+	126978716	126999975	0.189400680246176	0.508275802317546	-0.102139116592771	0.555192556980744	0.0355714695553054	0.921566426939368
chr10	Cdk4	+	127063534	127067288	-0.0180511652649653	0.934477953840125	-0.0244778916773513	0.951985810761524	-0.0968506481233952	0.69626823269361
chr10	Tspan31	-	127067289	127070261	0.0155026968038597	0.932235246925266	0.004123148084976	0.971092291162754	-0.136412093784146	0.558189695107934
chr10	Os9	-	127094258	127121160	0.172889451817762	0.807287757835047	-0.259433758206916	0.444320814321808	-0.184981336241767	0.808529948210773
chr10	Arhgef25	-	127182520	127190085	0.167183607752836	0.545736334177415	-0.0804420667182987	0.622149339442313	0.0283885049476593	0.932724707824592
chr10	Pip4k2c	-	127197066	127211643	0.0526774205201619	0.844101870631536	-0.172461279340997	0.122233791743507	-0.111619136955539	0.702103160926843
chr10	Dctn2	+	127266261	127281959	0.0885229108902166	0.303406562679728	-0.0114370100320138	0.951985810761524	0.0499406580958275	0.719062573585991
chr10	Mbd6	-	127281955	127290719	0.149645284379622	0.772441334619172	-0.0658183066045644	0.929984051069902	0.111722006968117	0.844351434466661
chr10	Mars	-	127296220	127311786	0.0172853655748468	0.945932728464708	-0.141886212610527	0.251732171384439	-0.0550515502906558	0.854359454109895
chr10	R3hdm2	+	127380331	127499384	-0.0280597997709394	0.855506853667064	0.0288539203595504	0.85860442484664	0.102979552950577	0.565229787664357
chr10	Shmt2	-	127517122	127522444	0.0869165131470728	0.782115813238773	-0.106890188126617	0.546098900709819	0.0520087272972978	0.893028626547272
chr10	Lrp1	-	127538156	127621148	0.665290152493661	0.798325615088346	-1.60545488512498	0.326924382318848	-1.32706529579146	0.719062573585991
chr10	Naca	+	128035345	128048637	-0.0431043703817248	0.760307474981517	-0.042984318671784	0.649428625851215	-0.100953011186125	0.535227689299519
chr10	Ptges3	+	128058927	128077256	-0.190943307961552	0.521805611876607	-0.050683461897106	0.817111971131583	-0.0352165680273505	0.924542027792958
chr10	Atp5b	+	128083306	128090388	-0.00659326663012955	0.963421271066857	-0.0415869078462659	0.648836428305733	0.0248035383675298	0.890756850941261
chr10	Baz2a	+	128090628	128129303	0.0473603155713253	0.803089708630614	-0.077570059291723	0.227133410925867	0.118336580728737	0.425573553905371
chr10	Rbms2	-	128129469	128180297	-0.0544065052531272	0.811054131404396	0.0372998775173183	0.901922023667742	0.0876876279885037	0.730289112374235
chr10	Stat2	+	128270558	128292852	0.0153389449839215	0.935639832127547	-0.0543400869625986	0.652620535733587	-0.0468093076255063	0.859399580114049
chr10	Pan2	+	128303330	128321358	0.0926182135672523	0.799214527669095	-0.194904645980955	0.180080673718138	-0.206997240158543	0.559802712449911
chr10	Cnpy2	+	128322439	128327187	0.122463946873112	0.734476885053929	-0.150389935003825	0.310306618543338	-0.112890403857388	0.749421836797604
chr10	Cs	+	128337831	128362479	-0.0840359773017422	0.737180753469129	-0.00300122484225154	0.983389601432821	0.0506867394476502	0.852978907818865
chr10	Rnf41	+	128411615	128441441	0.0774168270612885	0.803383111576297	-0.173080145522981	0.207804120740483	-0.110424546280506	0.734847191959778
chr10	Smarcc2	+	128459235	128490583	0.0260299890287465	0.911432555508297	-0.000191446132151874	0.999178062759879	0.069357340839221	0.779177732556312
chr10	Myl6	-	128490858	128493886	-0.0195242336075391	0.937163088945559	-0.0847804892053534	0.556335349858286	-0.148788044082663	0.603713472876503
chr10	Rpl41	-	128548109	128549168	0.0334960723911842	0.890127707340086	0.000901668955273911	0.995691199915399	-0.0601399046334261	0.838798459861019
chr10	Pa2g4	-	128557765	128565934	-0.126762942419941	0.629453704747638	-0.0443840531146229	0.806052865561623	-0.0783467256583489	0.740449536665113
chr10	Rps26	-	128624528	128626506	-0.110924015779844	0.715007565580985	0.133913020215827	0.375349012827442	-0.217177521905349	0.463552958377481
chr10	Rab5b	-	128677174	128696304	-0.0603097747036767	0.773469588034854	-0.0118793909399376	0.951985810761524	0.112365389803223	0.559802712449911
chr10	Cdk2	-	128697938	128705051	-0.0482056868934454	0.81841033688425	-0.11955941730123	0.219990715680948	0.000970456394071912	0.99808495869487
chr10	Dnajc14	+	128805522	128819446	-0.0204612509529203	0.884548685378331	-0.0375406243964007	0.759115963224806	-0.0845555851085341	0.621035287770766
chr10	Cd63	+	128908918	128912822	0.0839977768427178	0.809331049190909	-0.035919393752658	0.951985810761524	0.110361095506264	0.761158827153538
chr11	Sfi1	-	3131849	3203346	0.0314840121043587	0.909239371542701	-0.0486665910327714	0.817111971131583	-0.0821228089731743	0.770846704945028
chr11	Eif4enif1	+	3201742	3244588	-0.151266623703364	0.243351723668916	-0.0168778083049518	0.951985810761524	-0.0767332192978589	0.665765333740352
chr11	Drg1	-	3249918	3266652	-0.0718332297413829	0.739290332744516	0.0062288651833501	0.957073219578738	-0.0462872053804764	0.839833552301198
chr11	Limk2	-	3343296	3409238	0.164198560151446	0.71546372646894	-0.206123060199176	0.23791831076221	0.050511749208335	0.921566426939368
chr11	Smtn	-	3517521	3539654	0.18654851174731	0.390728203250252	0.00578516477901795	0.970443012977004	0.205396526664121	0.384241590896313
chr11	Tug1	-	3639784	3648814	-0.0592848961086435	0.746542821161699	0.0322599645884203	0.819282340321043	-0.021935420329039	0.926764098968317
chr11	Morc2a	+	3649256	3690477	0.0217920206660915	0.868576926934802	-0.12709232894056	0.0173107715072933	-0.0447999721331989	0.774304138495915
chr11	Tcn2	-	3917076	3932078	0.124956014814506	0.71187198170021	0.299654468283987	0.00735116590691004	0.315375830381378	0.227929436764061
chr11	Pes1	+	3963807	3980004	-0.037579021393155	0.808374390871755	-0.0527922591799666	0.528969056317695	-0.100343240035017	0.559789055392177
chr11	Sf3a1	+	4160353	4182541	-0.0534882237686613	0.749153789026243	-0.0565689385998267	0.525796040982479	0.076605923531777	0.672383000061329
chr11	Mtmr3	-	4480867	4594862	-0.0336923939672056	0.867624340605578	0.0132063410720459	0.951985810761524	0.0783847896791522	0.730289112374235
chr11	Ascc2	+	4637695	4685699	-0.015965457079391	0.927116840742426	-0.0846498861632554	0.416025468454657	-0.0142235030482533	0.954653347413866
chr11	Uqcr10	-	4701967	4704364	0.211070688344964	0.567564755702569	-0.122355076720806	0.485233885918964	-0.0868481998277212	0.839014099303134
chr11	Nf2	-	4757643	4849544	-0.0443690990747477	0.840824662311145	-0.181402862695342	0.0596863469109474	-0.00363893028558388	0.992846249467132
chr11	Ap1b1	+	4947520	5042794	0.0442019615250472	0.851606343334848	0.1090588680916	0.369812311180339	0.23635442076823	0.281866802895446
chr11	Gas2l1	-	5054130	5065349	0.14494149561705	0.589345232378844	0.0454378937371624	0.873271659495196	0.1468634218322	0.663528522054997
chr11	Ewsr1	-	5069686	5099099	-0.0192051639525904	0.923590565043474	-0.0391864265977719	0.839685207726258	-0.0245134555956083	0.924542027792958
chr11	Kremen1	-	5191550	5261658	0.0143897557275876	0.948951716783089	0.0338209297681042	0.921168826807567	0.164930209079433	0.475867091909632
chr11	Xbp1	+	5520640	5525993	0.164170153388125	0.738186948353245	-0.190301891512469	0.342554024958824	-0.119878963118964	0.808185245583651
chr11	Ccdc117	-	5528886	5542217	0.0750068731587828	0.803383111576297	-0.173063808078628	0.107104524873417	-0.133087493065112	0.649713788807296
chr11	Urgcp	-	5713416	5762438	0.211037326718171	0.663415270399376	-0.207294088154562	0.278227439962255	0.105782106242626	0.827838077198421
chr11	Dbnl	+	5788482	5800980	0.0791637941459953	0.695916761591177	-0.0677995593289161	0.463817948987922	0.11847128064497	0.555162501729155
chr11	Ykt6	+	5955757	5967780	-0.0147372989034134	0.918312464273866	-0.109849952178709	0.0568319270687242	-0.0654669628955952	0.694212899367246
chr11	Nudcd3	-	6105690	6200483	-0.0616546314212386	0.808374390871755	0.000685829265199262	0.996970532631489	-0.011245200521746	0.972494648138474
chr11	Ddx56	-	6257544	6268391	-0.0176796846702696	0.929014063178972	-0.105801959823808	0.228177248734688	-0.0449749877606192	0.852978907818865
chr11	Tmed4	-	6270713	6274837	0.114318980698667	0.639455669020088	-0.0565394160762904	0.70406313348705	0.00673978914421982	0.983841256203941
chr11	Ogdh	+	6291596	6359094	-0.0254662745516179	0.844101870631536	-0.0122839853597451	0.951985810761524	0.135685805793796	0.314136205187629
chr11	Zmiz2	+	6389062	6406162	0.0459561460541524	0.819721770975275	-0.0100457109576243	0.951985810761524	0.177874249813498	0.492205173702564
chr11	Purb	-	6467598	6476076	-0.120342811260142	0.620106468876395	0.0262665682027549	0.946534979169194	0.0747231840616638	0.741618928602929
chr11	Ccm2	+	6546886	6596761	0.0301039398708917	0.876472572986851	-0.0694335848572104	0.543237176760572	0.00702629884414955	0.983670992138409
chr11	Nacad	-	6597813	6606054	-0.0282000087816215	0.932172499789351	0.198999915534894	0.161989972980876	0.138267160737242	0.697549285754279
chr11	Tbrg4	-	6615597	6626085	0.0179204959646389	0.948951716783089	0.0208759305768948	0.951985810761524	0.0531441988945033	0.876524084680442
chr11	Tns3	-	8431651	8664737	-0.0373509111573415	0.909484486843628	0.131887515423026	0.394084386864496	0.262967211523406	0.392749071408302
chr11	Upp1	+	9118007	9136170	0.476165662084488	0.691910827198362	-0.527480820772663	0.290361465415849	-0.585866670361894	0.619729083734652
chr11	Grb10	-	11930498	12037422	-0.111744395367978	0.782115813238773	0.284141693808912	0.0651808224279865	0.295561808213113	0.405706207251842
chr11	Ppp3r1	+	17159297	17200380	-0.101118684323735	0.666521149745405	-0.108996861096455	0.324174315719175	-0.0805021078394996	0.749421836797604
chr11	Actr2	-	20062303	20112951	-0.170042544658219	0.666521149745405	-0.21409862480832	0.130849496488552	-0.199652980279686	0.566761108041245
chr11	Rab1a	+	20201601	20226856	-0.131296956576188	0.715007565580985	-0.136527374759696	0.369509731006188	-0.122751883759706	0.721629054955552
chr11	Aftph	-	20685083	20741556	-0.0619593571774375	0.792647108028969	0.098453971881378	0.395703024745871	0.00527023306323517	0.988186009529147
chr11	Lgalsl	-	20823354	20831916	-0.16523838790138	0.722036385329661	0.17503268538666	0.394160156342333	0.118337282165539	0.803984737978976
chr11	Vps54	+	21238570	21321133	-0.141904350242158	0.312955036292693	0.0132213258648558	0.951985810761524	-0.00674798153879809	0.979279947165377
chr11	Ugp2	-	21321125	21371267	-0.14668333603327	0.327357206107877	0.0235328448225628	0.945023698503991	-0.073820417430457	0.69626823269361
chr11	Mdh1	-	21556691	21571934	0.0295077916745662	0.830892352430988	0.0169135436585157	0.951985810761524	-0.0224782637977472	0.907897245804775
chr11	Ehbp1	-	22005824	22287078	0.0128496119354978	0.939900011654554	0.0827114686228615	0.357597675512118	0.0945329592192247	0.648411263281451
chr11	B3gnt2	-	22834738	22860336	-0.0487442650928429	0.768855955098791	0.00579433006104965	0.952971763092581	-0.1457896129983	0.384241590896313
chr11	Cct4	+	22990592	23003336	-0.0351728519601787	0.798445209630328	-0.11626869380861	0.0247120136184907	-0.162391837121847	0.132467568537596
chr11	Xpo1	+	23255912	23297597	-0.286033874730079	0.303406562679728	-0.0231272157926044	0.951985810761524	-0.18200948390659	0.582974052451088
chr11	Usp34	+	23306845	23490560	-0.0631230549242487	0.73704063798093	-0.0492851756920003	0.647600836572574	0.00379399111777749	0.990327213652843
chr11	Ahsa2	-	23487881	23498039	0.0312157488758634	0.863500255390978	-0.103780040395456	0.222313760515201	-0.251289282241626	0.101117962604111
chr11	Pex13	-	23646478	23665935	-0.0975192889946949	0.610202007763946	0.050298075971147	0.573755345401043	-0.0767161602395411	0.672383000061329
chr11	Pus10	+	23665400	23732876	-0.116089130129006	0.679281397015001	0.0157895217362447	0.951985810761524	-0.067053592508069	0.825294793428883
chr11	Pnpt1	+	29130231	29162010	-0.167103379990401	0.223690401408352	0.0588775878601425	0.523788096795376	-0.161258919944783	0.385362780446145
chr11	Smek2	+	29172589	29220797	-0.226707295576874	0.324164381594892	0.0520968570764276	0.773065802768647	-0.0891213268425478	0.747467848127873
chr11	Rtn4	+	29692897	29744414	-0.0670941335144752	0.681922251333965	0.0321274593857848	0.773836008116913	0.0531033725918653	0.730647164819983
chr11	Sptbn1	-	30099394	30268205	-0.155935046595378	0.703810989524915	0.259354275744598	0.0648350497728931	0.131377450533492	0.726268447000129
chr11	Psme4	+	30771727	30880361	-0.0345879754553066	0.840824662311145	-0.116540836236175	0.172712093944594	-0.0495808623340699	0.828854990313806
chr11	Bod1	-	31665149	31671862	-0.00703599420963938	0.964729702030536	-0.0794582878258522	0.375782300848919	0.0388698686168656	0.866686456975683
chr11	Cpeb4	+	31870883	31935635	-0.270407320965826	0.223690401408352	-0.0711312555772103	0.608550716585639	0.0908483768022181	0.726268447000129
chr11	Rhbdf1	-	32209584	32222333	0.113865948376838	0.714994032477872	-0.01967930228096	0.951985810761524	0.13802235777886	0.696273912534732
chr11	Hba-x	+	32276599	32278116	-0.064992132382152	0.951485268903269	0.215313213905974	0.800755142632414	-0.709376094193797	0.472359631927604
chr11	Hba-a1	+	32283671	32284486	0.357282131335599	0.763914740664781	0.318288696247835	0.66560703379227	-0.217199777531431	0.864270817423328
chr11	Hba-a2	+	32296491	32297310	0.281900098165811	0.732179431703355	0.0449819199701857	0.951985810761524	-0.162861652618511	0.843221128478792
chr11	Stk10	+	32533265	32624595	0.0113060086239299	0.974449078901104	-0.160136318044775	0.495814820986975	-0.0518869117559294	0.924542027792958
chr11	Fbxw11	+	32642002	32746816	-0.0574546287731265	0.763914740664781	0.00746233126324157	0.951985810761524	0.051832170428238	0.821446560146063
chr11	Npm1	-	33152497	33163206	-0.247085895295925	0.33902932816933	-0.08839955352599	0.541055914310946	-0.239315107822186	0.331889151541169
chr11	Pank3	+	35769494	35791285	-0.230783665386649	0.313927534151177	-0.0237753488826114	0.951985810761524	-0.018304799733253	0.958717691473862
chr11	Rars	-	35808380	35834528	-0.0607418570031131	0.749153789026243	-0.0698261608931084	0.440931695951701	-0.258929636799782	0.0870174723121064
chr11	Wwc1	-	35839177	35980089	0.00378293653563476	0.986577550607207	0.0478435835019912	0.902308221413026	0.300661664263953	0.271092022285431
chr11	Mat2b	-	40679313	40695203	0.0108350446243911	0.951433843313292	-0.025399311783742	0.938053641174744	0.0139402739529795	0.958419293629987
chr11	Ccng1	-	40748551	40755315	-0.114385848678216	0.669276748728027	0.0158303368182846	0.951985810761524	-0.0840479264983513	0.760699159373733
chr11	Slu7	+	43433722	43447982	-0.0797331714020936	0.747711448549416	-0.0651085769604102	0.630801824971865	-0.169800978086074	0.456839207530922
chr11	Pwwp2a	+	43681679	43722633	-0.19202975962639	0.328581439518715	0.0116543894149851	0.951985810761524	-0.158319483456074	0.480261587841242
chr11	Ublcp1	-	44454570	44472168	-0.0702957143481354	0.707026953280027	0.0875730023542917	0.282683665380451	-0.0605982610781589	0.770846704945028
chr11	Rnf145	+	44518792	44565520	-0.0565535352291758	0.715007565580985	0.0626842274713064	0.373842328501649	-0.0179539241034954	0.934482819795439
chr11	Clint1	+	45851931	45910625	-0.0289719275273011	0.867748562683199	-0.0477987264961074	0.549041716008356	-0.0223678878505738	0.90847059689949
chr11	Adam19	+	46054501	46147347	0.103853321785614	0.773469588034854	-0.0498620250248223	0.895191055298817	0.0408557938181811	0.921566426939368
chr11	Gm12174	+	46727797	46728703	-0.0360844892771905	0.850663576124946	-0.012386757296354	0.951985810761524	-0.128616112299242	0.555162501729155
chr11	Rack1	+	48800359	48806241	0.149694592395683	0.592497680123423	-0.166115921323299	0.112730113568767	-0.11304403585809	0.676114588058775
chr11	Trim41	-	48806402	48817767	0.0708887127099329	0.666521149745405	-0.0687893685941506	0.406329464588954	0.0848106621420305	0.615209700963096
chr11	Psme2b	-	48945344	48946410	0.124547596295453	0.629453704747638	0.021864361808167	0.951985810761524	0.0189538527114484	0.949922704047364
chr11	Mgat1	+	49244190	49263027	0.257665460503749	0.670669262399512	-0.310896281629192	0.180365020337834	-0.0852039787740605	0.897028470891852
chr11	Cnot6	-	49671496	49714004	-0.159125812852935	0.444781016335265	-0.0297155283445874	0.929984051069902	-0.00828133703438771	0.978704005857492
chr11	Gm12191	-	49678619	49679143	-0.112005836662664	0.727795650014656	-0.179227049576148	0.141067679320852	-0.291910874886541	0.243490066199153
chr11	Mapk9	+	49846750	49886421	-0.0865402845147583	0.712432569861863	0.0645611147529953	0.656019992844043	0.0949650746627319	0.694435166702791
chr11	Tbc1d9b	+	50131059	50172785	0.19020519346364	0.71622833298999	-0.18950907700292	0.411676974037158	-0.0835309563749269	0.880656120818944
chr11	Sqstm1	-	50200151	50210820	0.120020061679137	0.81841033688425	-0.283508143090728	0.205092773744594	-0.202081540860901	0.719062573585991
chr11	Mgat4b	+	50225334	50235103	0.257918411133716	0.65507998510781	-0.27583659466999	0.194670948070117	-0.065075746219664	0.920216306245474
chr11	Canx	-	50293956	50325673	-0.0955663083210962	0.666521149745405	-0.0683668799784783	0.487989113004612	-0.115074465712731	0.559802712449911
chr11	Hnrnph1	+	50377693	50386528	-0.213938741685199	0.0918497931199491	-0.00209941626567183	0.98345115969336	-0.112668877931275	0.455702422674676
chr11	Clk4	+	51263113	51281770	-0.108184507871348	0.681922251333965	-0.128877850092082	0.21954906253935	-0.169545475952402	0.480046056233166
chr11	Hnrnpab	-	51600099	51606881	-0.129267121413961	0.508275802317546	-0.0530821184037486	0.609185370360524	-0.138502212986602	0.425573553905371
chr11	Sar1b	+	51763662	51791953	-0.00956777867296915	0.954849657669639	-0.00806470791426525	0.951985810761524	-0.104177052810734	0.603185801074397
chr11	Ube2b	-	51985145	52002087	-0.0926579606509484	0.562478498076807	-0.0754074556932483	0.386564674106561	-0.038109698493889	0.847931888592074
chr11	Ppp2ca	+	52098823	52122749	-0.0856688141927486	0.666521149745405	-0.020037758427155	0.951985810761524	-0.108437629743374	0.555162501729155
chr11	Skp1a	+	52230521	52246858	-0.0949646986819801	0.486250675578038	-0.0966424155071989	0.0778004393486192	-0.168852217026936	0.190042519594609
chr11	Vdac1	+	52360861	52389397	-0.0855289681933488	0.540593669412521	-0.0855479210879781	0.121300142042216	-0.0439022929645391	0.759996437020819
chr11	9530068E07Rik	+	52396427	52408723	-0.0323342006822104	0.81841033688425	-0.0422613250475597	0.647627633705862	0.0239783331296699	0.90210735024988
chr11	Hspa4	-	53259813	53300479	-0.126175472084111	0.359845124710835	-0.0233842130987254	0.88855545782134	-0.0341867540571213	0.841830271366944
chr11	Aff4	+	53350481	53421830	0.0099463223918652	0.965740981678673	-0.13750144472033	0.249535605602591	-0.00486311156747616	0.990728107309192
chr11	Uqcrq	-	53427921	53430831	0.314604505768051	0.545997299054188	-0.0923027654735231	0.864982673423375	0.154333523045719	0.794244913228526
chr11	Shroom1	+	53456706	53467766	0.247578647580034	0.689884065819188	-0.218680407654498	0.39599449392574	0.0223227331449077	0.975816804917792
chr11	Sept8	+	53519735	53549603	-0.0565728389397354	0.692984745017298	-0.0378660890600079	0.603980152084546	0.0843801390458967	0.539334893192721
chr11	Kif3a	+	53567191	53604248	-0.149250798371561	0.582387845235765	0.0116389968714729	0.951985810761524	-0.0836405325831714	0.77077876480732
chr11	Slc22a5	-	53864541	53891801	0.441405113996135	0.763914740664781	-0.732943826460494	0.291535575912206	-0.585165756798433	0.721629054955552
chr11	P4ha2	+	54100923	54131668	0.336475425625662	0.774250078751816	-0.668813750249466	0.198115591569522	-0.554309385667415	0.669412020610139
chr11	Rapgef6	+	54518521	54699286	-0.146579266778118	0.715007565580985	0.0942207133581202	0.691430967817389	0.0825567237299341	0.845982162019629
chr11	Cdc42se2	-	54717414	54787703	0.229066401089828	0.773469588034854	-0.42472063986603	0.172614008160547	-0.399954354773411	0.603713472876503
chr11	Hint1	+	54866437	54870496	-0.0348111272737349	0.882804445690443	-0.11423213242546	0.316012921331254	-0.216663711485282	0.385362780446145
chr11	Tnip1	-	54910786	54962940	0.00345043504962901	0.978288757981938	-0.0451826180726799	0.764902264385137	0.122338939200617	0.475521370848851
chr11	Anxa6	-	54978961	55033473	0.0867329202077951	0.790858635851661	0.0564330082959881	0.857508859568877	0.0581579325738514	0.863315906012379
chr11	Gm2a	+	55097984	55113029	-0.065724190847967	0.741668930052745	0.0255486135352623	0.923581808294355	0.0202009342267151	0.931296484030678
chr11	Sparc	-	55394158	55420080	0.167432542896948	0.760307474981517	-0.160385773546333	0.552039357732491	-0.0248914596419186	0.969856206818274
chr11	Atox1	-	55446642	55461138	0.212428031712785	0.536025949790211	-0.259417242949859	0.054903030951502	0.0518663676941807	0.914079627673999
chr11	G3bp1	+	55469751	55500888	-0.103710653659235	0.670884947225739	-0.077377379890527	0.485233885918964	-0.0953489908497593	0.69626823269361
chr11	Fam114a2	-	57482989	57518656	-0.0109247936773778	0.964076893441035	-0.121395239689158	0.269853614167629	-0.223613039391079	0.317049161740271
chr11	Mfap3	+	57518651	57533817	-0.0550607509681762	0.798445209630328	0.0129059647796439	0.951985810761524	-0.10130336978673	0.66671900772909
chr11	Hand1	-	57828712	57832147	0.0417557133833606	0.913411676782512	-0.22659834490897	0.187868221209221	0.124258619653317	0.792737772686932
chr11	Larp1	+	57973274	58062034	-0.0131600187886194	0.935639832127547	-0.0581380681235094	0.537787663013776	0.0267267731397817	0.910125848478859
chr11	Cnot8	+	58092798	58118596	0.0226867952327907	0.906967567416503	-0.037714424624414	0.842999612391464	-0.0915868973633522	0.672383000061329
chr11	Arf1	-	59211411	59228267	0.047285953399946	0.840824662311145	-0.0655953318092806	0.649501770071367	-0.118173119622461	0.649830405482771
chr11	Mprip	+	59662472	59780860	0.0850502838712776	0.631953006724044	-0.0813127414743396	0.226885380931673	0.0712924465303394	0.673385140719196
chr11	Flcn	-	59791407	59810123	0.155093208284776	0.622424390294412	-0.117656036940534	0.337200537836192	0.0546314006083576	0.86569162998118
chr11	Cops3	-	59817794	59839837	-0.0773423841681758	0.715007565580985	0.0572544274898273	0.620373371954016	-0.0744972216364546	0.740919528629401
chr11	Srebf1	-	60199083	60222686	0.344205335921412	0.573117849985947	-0.111052135074553	0.820375517141564	0.120794596287639	0.852978907818865
chr11	Drg2	+	60454616	60468752	0.0102503698973261	0.954849657669639	-0.0840739446862766	0.453905556156366	-0.053346353998843	0.830315629493037
chr11	Alkbh5	+	60537682	60558512	0.139388991244324	0.6651473731301	-0.230053417680417	0.0301528197148857	0.0554610632422025	0.86005015952021
chr11	Flii	-	60714142	60727263	-0.0124248586603143	0.962494389499719	0.112077203028875	0.390658260218819	0.159294277854811	0.595230228507194
chr11	Smcr8	+	60777524	60788287	-0.0103561225406363	0.962494389499719	-0.0829729941675946	0.414189986806002	-0.102799648523667	0.671835391065126
chr11	Natd1	-	60902245	60913792	0.0890233990724898	0.760307474981517	-0.108306163478337	0.362654510411015	-0.0103256641313217	0.975816804917792
chr11	Map2k3	+	60932056	60952803	-0.0261634436919069	0.892644251268621	0.0440397292065797	0.806862822538623	0.110497128012757	0.621507076800239
chr11	Usp22	-	61151780	61175059	-0.0384237518758805	0.82363477996143	-0.0130735235558126	0.951985810761524	0.102181850311364	0.607203841906563
chr11	Aldh3a2	-	61224485	61267523	-0.013776758608553	0.926723011345331	0.0522603903798404	0.526961567028897	0.0385702712824472	0.848627781712853
chr11	Epn2	-	61517248	61579719	-0.0491786158937705	0.87102674729949	0.107709624809549	0.52346850626409	0.127361157138429	0.70721062990159
chr11	Fam83g	+	61684081	61709950	0.0883168813705816	0.715007565580985	-0.0466241346919817	0.846260523717231	0.209075560404295	0.475521370848851
chr11	Ulk2	-	61775597	61855322	-0.000613907756186188	0.996514999290844	-0.103146415462456	0.454367843857828	-0.0876102347550126	0.778189692979361
chr11	Specc1	+	61956762	62223013	-0.0134305157555324	0.945932728464708	-0.0512784493429511	0.685908412931355	0.0569056693430192	0.809334435932446
chr11	Ncor1	-	62315662	62458703	-0.0332034820028345	0.840373442579966	0.0429640014421154	0.694712987038264	0.0783450975524645	0.673856693203667
chr11	Ubb	+	62551170	62553213	-0.0454633772879914	0.723428281053301	-0.0569598468455257	0.376667531986353	-0.0908011900190455	0.501511572093105
chr11	Trpv2	+	62574485	62600305	-0.113576056011984	0.655122570454231	-0.00919411304686419	0.951985810761524	0.0602910656725013	0.809442626431447
chr11	Pmp22	+	63128981	63159547	-0.0637569474865601	0.862237254035137	0.356074857739271	0.0060508390358945	0.161532832584756	0.672532333030374
chr11	Map2k4	-	65688243	65788359	-0.0531978598229338	0.729196999109748	-0.0488392706080701	0.569499550939015	-0.030251692164362	0.866686456975683
chr11	Myh10	+	68691914	68816625	-0.0869411110502254	0.811054131404396	0.125612156190967	0.502197133596775	0.199531688741781	0.603713472876503
chr11	Ndel1	-	68821433	68853131	0.138781164272081	0.679281397015001	0.00915857328403345	0.956240156325041	0.132864141293851	0.694025292585397
chr11	Rpl26	+	68901565	68904534	0.12628795678461	0.666521149745405	-0.18050596857829	0.0915737020402009	-0.129986111794184	0.658282294299481
chr11	Vamp2	+	69088527	69092381	0.0411627032234597	0.883439390236117	-0.00415433441780684	0.98284488041826	0.1217856183336	0.713210792587793
chr11	Chd3	-	69343272	69369426	0.000160866540669899	0.998481858102854	0.0721290408090829	0.506123534594836	0.257445722635339	0.0989335483069841
chr11	Kdm6b	-	69398507	69418147	0.21638625093207	0.778792031856329	-0.281598951602377	0.443765467955049	0.0419664709693091	0.964451798282207
chr11	Fxr2	+	69632970	69653297	0.0496352837559097	0.749153789026243	-0.0153338322106763	0.951985810761524	-0.00543491746721524	0.980683671909583
chr11	Mpdu1	-	69656696	69662649	-0.0479194556624067	0.81841033688425	0.0604554107962715	0.675617214808214	0.0285925269685473	0.918235088016299
chr11	Eif4a1	-	69666935	69672423	-0.101397438089907	0.486250675578038	-0.0190408469597912	0.935839021933333	-0.186410684172314	0.142587175062845
chr11	Senp3	-	69673109	69682084	-0.021921570303488	0.913411676782512	0.0921123689969	0.304690104434747	0.0927591459699211	0.676114588058775
chr11	Polr2a	-	69733996	69758633	-0.0531620519110299	0.808374390871755	0.110207497704366	0.23884696429333	0.221505393645426	0.227929436764061
chr11	Eif5a	-	69916711	69921958	-0.164571120166751	0.662775119750806	-0.043657569252483	0.915403447064288	0.0264672560341592	0.947773057295446
chr11	Elp5	-	69968223	69981291	0.0149877658233473	0.934280693440558	-0.0621805093191062	0.538135535656504	-0.065795865746966	0.759184926478863
chr11	Ctdnep1	+	69981167	69990601	0.108210920045263	0.403693083180078	-0.00871766178708092	0.951985810761524	0.127799618176035	0.415249624075965
chr11	Gabarap	+	69991369	69994949	0.0591043430305786	0.799214527669095	0.027598114041019	0.951985810761524	0.000559535838681516	0.998435319173136
chr11	Phf23	+	69995765	70000011	0.120324937564481	0.739974477516607	-0.159629814848433	0.287974287613456	-0.0621418724792822	0.875480264520255
chr11	Acadvl	-	70010182	70015428	0.052815477468931	0.800571879810428	0.0134123206600741	0.951985810761524	0.0619250060542727	0.776416993620007
chr11	Pelp1	-	70392880	70410031	-0.0268619704108638	0.914170211698171	-0.00966128254605215	0.952971763092581	0.239371941436985	0.317443418850497
chr11	Psmb6	+	70525356	70527858	-0.079863256795518	0.631953006724044	-0.0713967768721052	0.367169647803432	-0.155572651929078	0.274836992378117
chr11	Slc25a11	-	70644018	70647423	-0.0342799955485411	0.809331049190909	-0.0310573200991984	0.802294086250684	-0.0209214547690115	0.916003245303446
chr11	Rnf167	+	70647242	70651421	0.0557709924470369	0.711238150398807	0.0458122095468294	0.649897132824592	0.0287345468014976	0.875341793780293
chr11	Pfn1	-	70651846	70654650	-0.0516509792356751	0.847282596134982	-0.096273089735085	0.469285238307544	-0.0667515344380239	0.837675570064794
chr11	Spag7	-	70663768	70669416	-0.119979363999523	0.666521149745405	-0.0252734956690059	0.951985810761524	0.014434046494271	0.963708805010757
chr11	Kif1c	+	70700322	70731970	-0.0187761033810123	0.885673830994239	-0.0388887700043483	0.736912695261305	0.131135969233538	0.415249624075965
chr11	Rabep1	+	70844722	70943105	-0.0716902207891514	0.666521149745405	0.00257240175829678	0.980858170484385	-0.0314936212527849	0.875480264520255
chr11	Nup88	-	70943057	70969973	0.010175946123483	0.935639832127547	-0.0146675091483884	0.951985810761524	-0.149331298909081	0.232959424303385
chr11	C1qbp	-	70977845	70983026	-0.139519114253149	0.709021024136088	-0.0370853320642477	0.951985810761524	-0.0583592634820834	0.875480264520255
chr11	Derl2	-	71007439	71019841	-0.0738732702584736	0.773469588034854	-0.130531610313976	0.25108859471287	-0.141434435860912	0.615308664176841
chr11	Txndc17	+	72207553	72210487	-0.0536360740880501	0.723054897760084	-0.00468447850053352	0.953363456169181	-0.102133593162583	0.530960537711223
chr11	Mybbp1a	+	72441377	72451550	-0.106609968230811	0.663415270399376	-0.0945047223298725	0.377271657590773	-0.0374335985185998	0.881412392592504
chr11	Ankfy1	+	72690001	72772146	-0.108432115680873	0.655122570454231	0.0722875111291776	0.516341145318432	-0.0522868787927596	0.833344726691405
chr11	Zzef1	+	72796225	72927120	0.0111400929025508	0.951433843313292	0.0388225371091302	0.821154766759078	0.100674619505999	0.636338751936235
chr11	Atp2a3	+	72961168	72993043	-0.152416176349317	0.7878849293066	0.248175370519562	0.27061404774619	0.115364962812192	0.84054407338256
chr11	Ncbp3	+	73047866	73083579	-0.0524499055644601	0.81612613086641	-0.00985991152841361	0.951985810761524	-0.106721785558136	0.694025292585397
chr11	Ctns	-	73183132	73199037	-0.0375880410456289	0.873529027909671	0.173844372441043	0.0818395129113467	0.139008668855612	0.614511853148373
chr11	Cluh	+	74648880	74670847	-0.0860786741276964	0.830892352430988	0.0123231693819754	0.958869837360665	0.133996159400841	0.767101345496253
chr11	Pafah1b1	-	74673948	74724384	-0.0622658461660135	0.540593669412521	-0.021110528540719	0.806893604810106	-0.0268517660343777	0.831351562280261
chr11	Mettl16	+	74770835	74826855	-0.0883982604156831	0.666521149745405	-0.0636260860575427	0.511830772092218	-0.0897859980363926	0.686294642558491
chr11	Mnt	+	74830780	74845725	0.100182341445004	0.714195188362819	-0.0274215452272344	0.951985810761524	0.275545808713624	0.407926525928548
chr11	Tsr1	+	74898079	74909340	-0.0601845720284243	0.744665750322549	-0.185967318652077	0.00557841032267222	-0.22422526808025	0.105925368529946
chr11	Srr	-	74904026	74928124	-0.0942920690465809	0.695916761591177	0.125566479143095	0.190045618042869	0.189648975396714	0.403540909452254
chr11	Smg6	+	74925871	75164448	0.0426200603305243	0.808374390871755	-0.0924128473585582	0.264456841780147	0.0939399928086139	0.643172492083773
chr11	Rpa1	-	75300258	75348383	-0.071990252019918	0.773469588034854	0.0156148475115091	0.951985810761524	-0.0650145173970201	0.799123466039263
chr11	Prpf8	+	75486776	75509447	-0.0671493953540657	0.712432569861863	0.0199345689833744	0.951985810761524	0.0603765187276526	0.726268447000129
chr11	Slc43a2	+	75530988	75577575	0.00251650838339637	0.988095960688239	0.0488308243414336	0.848593286534506	0.147203145318492	0.598743534695537
chr11	Pitpna	+	75588078	75628804	-0.103853063703239	0.678928676997187	0.0304676140730926	0.913415105361215	-0.00532774455178223	0.986829866950318
chr11	Myo1c	+	75650528	75674643	0.0527007162218622	0.763914740664781	0.0464875751069961	0.622364802926842	0.222786838562198	0.0722615970420638
chr11	Crk	+	75679247	75708428	-0.0964127548412201	0.644554625674675	-0.122960600369979	0.0856573786857765	-0.0207860204362527	0.924997047716256
chr11	Ywhae	+	75732886	75765841	-0.214728961236378	0.160460869419319	0.0409728235728598	0.765953973984379	-0.0450440664563473	0.827901219454983
chr11	Fam101b	-	76019193	76027782	-0.109638753589132	0.791344033766922	0.0802915604485644	0.799932924826462	0.200905984278341	0.614654083156396
chr11	Vps53	-	76046225	76179630	0.0129550916457195	0.948951716783089	0.0574091517136555	0.688067149307144	0.0512175677762555	0.848627781712853
chr11	Gosr1	-	76726601	76763622	-0.0124245064187521	0.935639832127547	0.0176587393078061	0.951985810761524	-0.0448794285306438	0.827901219454983
chr11	Cpd	-	76777207	76847008	-0.0456878554993711	0.87260302662684	0.248778320028449	0.0227119520518559	0.198459534144597	0.541159409188873
chr11	Git1	+	77493411	77507775	0.103236197676499	0.660855744176664	-0.028405313823655	0.942242886113891	0.178924418148004	0.428555351198274
chr11	Taok1	-	77529161	77608523	-0.156073282965439	0.477696009472253	0.0392196505197531	0.856118122153446	0.00108141418573775	0.998075032664322
chr11	Nufip2	+	77685834	77717966	-0.147806712968135	0.486250675578038	0.034576802963644	0.88712846685529	0.0326007402222468	0.907897245804775
chr11	Myo18a	+	77763250	77865988	0.0169311387047291	0.905499211554021	-0.0222573102640862	0.926464353662881	0.108319746937075	0.555162501729155
chr11	Phf12	+	77982753	78030539	0.0484420615843744	0.819977762432174	-0.0694438520621714	0.551831469840991	0.0217638550801907	0.935385058294153
chr11	Flot2	+	78037840	78060434	0.0023886811810131	0.985926790008844	0.106252360982995	0.186466455569958	0.156453043923362	0.425573553905371
chr11	Supt6	-	78206748	78245738	0.00607483035297503	0.965740981678673	-0.0326037960811032	0.860163121581965	0.0898504667034076	0.649830405482771
chr11	Sdf2	+	78245745	78255496	0.155659226973242	0.685414792695877	-0.110164816458716	0.555409037300375	-0.0864114090420548	0.822845634398606
chr11	2610507B11Rik	+	78261702	78290625	-0.00640335997905871	0.965740981678673	0.0519360234031447	0.648009159113972	0.0764240049194996	0.724199738240448
chr11	Pigs	+	78328421	78342776	0.113810872717938	0.699661546773698	-0.179104682536268	0.135088142723081	0.134620381844263	0.647510626014495
chr11	Unc119	+	78343494	78349164	-0.0517857041706197	0.830136997713523	-0.0684012373131506	0.644302668750997	0.0566885071237161	0.847474347726131
chr11	Poldip2	+	78512295	78522736	0.0139092903148018	0.921546958674215	0.0365932898355245	0.759308929614562	0.06787571968624	0.69626823269361
chr11	Tnfaip1	-	78522849	78536260	-0.0150143100269505	0.940186939470448	0.109355657638714	0.225420476707707	0.116185588211282	0.609109844525035
chr11	Nlk	-	78567167	78697595	-0.0985467738178233	0.715007565580985	0.20399645938227	0.0458639778365729	0.161740666272107	0.530960537711223
chr11	Nos2	+	78920786	78960232	0.0776185153874778	0.752757952497578	-0.140802500254928	0.184470895059025	0.228534950009125	0.251364924538114
chr11	Lgals9	-	78962978	78984924	0.0045918326206435	0.987386291802631	-0.115191729734697	0.629181667996282	-0.160922065156216	0.709536925038956
chr11	Wsb1	-	79239381	79254695	-0.224763880030942	0.327357206107877	0.0298923545292957	0.951985810761524	-0.0572811618453186	0.848627781712853
chr11	Rab11fip4	+	79591020	79698023	0.0631285559997065	0.855639468538995	0.221165466374351	0.153242196946816	0.256103000304169	0.460909419997735
chr11	Utp6	-	79933955	79962387	-0.136266727260841	0.245833310079493	-0.130500374572476	0.0244542851159507	-0.207047603386574	0.212195928626494
chr11	Suz12	+	79993105	80034123	-0.163112940015704	0.443823441445591	-0.0612405926703802	0.629829568958394	-0.00898540840825487	0.975816804917792
chr11	Crlf3	-	80046492	80081160	-0.0156610206499726	0.921546958674215	-0.0878443453391928	0.247383959556979	-0.0500200513786479	0.809334435932446
chr11	Rhot1	+	80209031	80267907	-0.0321951275511206	0.798445209630328	-0.0326514903013947	0.731312365493316	-0.0988441961089061	0.57294454159274
chr11	Zfp207	+	80383278	80408557	-0.222408315627288	0.144347085529256	-0.00313749754398417	0.977924597489107	-0.118549097964158	0.574587350553663
chr11	Psmd11	+	80428614	80473248	-0.0995981216834917	0.655122570454231	-0.0451309273436813	0.768349264783924	-0.075579433090061	0.733840127461013
chr11	Myo1d	-	80482125	80780055	0.0199133230476343	0.934477953840125	-0.09467379916606	0.409256674492087	0.167556578664587	0.475867091909632
chr11	Lig3	+	82781108	82804274	-0.00136132221854727	0.988407327383596	-0.0516800238255838	0.586993844313323	-0.00729742897936636	0.975816804917792
chr11	Rffl	-	82803818	82871238	0.269046153797383	0.711753809811556	-0.337184389710659	0.217776118358492	-0.232103061730831	0.726268447000129
chr11	Ap2b1	+	83298718	83405035	0.0214561078365516	0.854814866532169	0.0304958642094044	0.746849963832706	0.124737852300444	0.271092022285431
chr11	Mmp28	-	83440767	83463040	0.160353335538606	0.773469588034854	-0.352725117432403	0.0943071132674749	-0.124857895150288	0.83295210887969
chr11	Taf15	+	83473067	83506743	-0.123732361438042	0.446615843373586	-0.179923489632198	0.00350564751476733	-0.0742907278222673	0.683596743508186
chr11	Ggnbp2	-	84832360	84870779	-0.0444956546025434	0.81280595857158	0.0567587000933717	0.656132652766115	-0.0106086016635147	0.967091726765163
chr11	Car4	+	84957753	84966054	-0.174637882852583	0.735705881641902	0.282144742565671	0.127209472374798	0.0947176672657739	0.85102102513612
chr11	Usp32	-	84984436	85140042	-0.177837735559104	0.562478498076807	0.0791640761170311	0.628578474302997	0.138247346441394	0.649713788807296
chr11	Appbp2	-	85191307	85235120	-0.109211049711986	0.655122570454231	0.069901778510401	0.557589207958428	-0.0395855434381109	0.884045110683921
chr11	Ppm1d	+	85311253	85347071	-0.0848390728325671	0.666521149745405	0.150260974648273	0.0355397403678209	-0.159310895756415	0.385362780446145
chr11	Ints2	-	86210680	86257612	-0.151724747006455	0.631100181046635	0.0611263950537539	0.774145208443061	-0.0107719598904091	0.978704005857492
chr11	Med13	-	86265714	86357525	-0.138853455557827	0.57339853601523	0.0296693390629105	0.929984051069902	0.0889204665068009	0.728956963574908
chr11	Rnft1	+	86484656	86499007	-0.174448288899473	0.292498219599018	0.0317949240294307	0.869286449275631	0.0209268297542436	0.931680410501079
chr11	Rps6kb1	-	86499008	86544807	-0.0691766474019627	0.715007565580985	0.0553381557155975	0.622152091690874	-0.0642187435879546	0.749421836797604
chr11	Vmp1	-	86583853	86683822	-0.110646088903467	0.655122570454231	0.147161614776058	0.0876527638240162	0.0513241405764854	0.834478060928521
chr11	Gm11478	-	86630395	86631072	0.143519920731619	0.690816605526311	-0.0948377482507414	0.601933752479856	-0.133601544044948	0.708864381890088
chr11	Cltc	-	86694609	86757742	-0.0499634720893189	0.722036385329661	0.035612921170683	0.718151545234519	0.101007928412007	0.408138824476856
chr11	Dhx40	-	86768848	86807936	-0.130923666209341	0.636040459345652	0.0855670330557329	0.528092125994537	0.0249707826584248	0.943431267233813
chr11	Sept4	+	87566726	87590539	-0.0629307347721402	0.855639468538995	0.213424299122865	0.154382495538196	0.0895307661132309	0.825167347979782
chr11	Mtmr4	+	87592134	87616302	-0.0440821559556129	0.879936979523523	0.080158876097444	0.661547793421785	0.163288088812827	0.609109844525035
chr11	Dynll2	-	87979524	87998298	-0.0566265786778154	0.787432318840234	-0.140518805861489	0.0977759591374763	0.0873935488433719	0.700374737014843
chr11	Srsf1	+	88046762	88053757	-0.213177300625491	0.181036787687271	-0.0214584989840774	0.951985810761524	-0.110982909900244	0.579298369332897
chr11	Vezf1	+	88068255	88084729	-0.189472836182487	0.632364385828487	0.215570707107176	0.151691769536555	0.089318037613722	0.825167347979782
chr11	Mrps23	+	88194105	88211507	0.00730615274652937	0.965740981678673	0.0215274800277833	0.951985810761524	0.0741757452821142	0.747467848127873
chr11	Akap1	-	88830791	88864586	-0.136824643279473	0.623002611496392	-0.0887240356637774	0.469378536046177	0.0262043638471024	0.924542027792958
chr11	Scpep1	-	88924019	88955442	0.263272839259926	0.803089708630614	-0.510753846327766	0.264235789104874	-0.357743848130053	0.743180306879888
chr11	Trim25	+	88999397	89020293	-0.00266191181711342	0.983796108892903	-0.0825200441094464	0.306522737822966	0.0672713987104542	0.726268447000129
chr11	Dgke	-	89035184	89060757	-0.126105306931837	0.655122570454231	0.10289287353973	0.393724671274156	0.0574293433920757	0.843492952992031
chr11	Mmd	+	90249296	90278573	-0.0764063291970687	0.715007565580985	-0.107561424206811	0.232417711482598	0.0166930368705584	0.951628443347188
chr11	Mbtd1	+	93885849	93946985	-0.2108075376877	0.330213681398259	0.0474763135004329	0.818917436487224	-0.118299525710918	0.655774642532677
chr11	Nme2	-	93949813	93956256	0.19860621846183	0.644554625674675	-0.290383636734651	0.0636612356459768	-0.237732100841333	0.559802712449911
chr11	Nme1	-	93958924	93968521	-0.0402018720274947	0.850884629766285	-0.17110705771556	0.0504860569575988	-0.249136065183514	0.224786700140696
chr11	Spag9	+	93996059	94126087	-0.0628996105383786	0.787432318840234	0.0536455043049429	0.700310449801675	0.110658364836709	0.649830405482771
chr11	Luc7l3	-	94291136	94321985	-0.061847747175612	0.655122570454231	0.000505148664087453	0.995793887370609	-0.201888975421622	0.0585266025773456
chr11	Ankrd40	+	94328000	94341847	-0.0758518931528456	0.738551201328009	-0.0308979852464503	0.929984051069902	0.034786156495151	0.898160007236233
chr11	Epn3	-	94489598	94499974	0.0903041920391923	0.75022167228679	0.0519794292133338	0.821154766759078	0.225271515425074	0.415249624075965
chr11	Lrrc59	+	94629823	94645216	0.0692305599662726	0.846860923959599	-0.178080400111393	0.271905332168342	-0.0806748112591313	0.844351434466661
chr11	Col1a1	+	94936223	94953042	0.693521342875165	0.655122570454231	0.518399519706604	0.483416178728164	0.389426888247791	0.80781384887511
chr11	Ppp1r9b	+	94991211	95006898	0.0887688920152414	0.808374390871755	-0.162463087542857	0.329438771963234	0.0322631023877079	0.943700793709345
chr11	Itga3	-	95044474	95076811	0.095739340703171	0.840824662311145	-0.202411110009004	0.392516918914628	0.0873242845153092	0.877731150368757
chr11	Dlx3	+	95120116	95125293	-0.103584540044479	0.808374390871755	0.18621023801071	0.314507540632008	0.265623413453788	0.515289427761557
chr11	Kat7	-	95271852	95310246	-0.116856939515581	0.631100181046635	-0.0581511717687985	0.648554808525137	0.00750766842153631	0.979441205740049
chr11	Fam117a	+	95337017	95381872	0.0959869232786699	0.778161260882431	-0.130684165913543	0.456954889674779	-0.0412121067228946	0.925757959319235
chr11	Slc35b1	+	95384890	95391776	0.124279970498357	0.803089708630614	-0.229998087266881	0.275781169129757	-0.186339466649759	0.712312552219593
[truncated: 3,602 more rows]

## Sheet: C Placenta methylation RRBS
chr	start	end	Pl_CASTxDKO_++_1	Pl_CASTxDKO_++_2	Pl_CASTxDKO_+-_∆Xi_1	Pl_CASTxDKO_+-_∆Xi_2	Pl_DKOxCAST_++_1	Pl_DKOxCAST_-+_∆Xa_1	Pl_DKOxCAST_-+_∆Xa_2	CpG_island
[truncated: 19,183 more rows]

[truncated: 7 more sheets: D Placenta imprinted ratio chrX, E Yolk sac imprinted ratio chrX, F Bodymap significant genes, G Liver categories, H Spleen categories, I GSEA spleen, J sample information]
